# Supplementary material for: The Role of MNX1–AS1 in Ovarian Cancer Resistance and Tumor Progression via RNA–RNA Interactions
Source: Int J Mol Sci. 2026 Apr 11;27(8):3428. doi: 10.3390/ijms27083428 (PMC13116493; doi:10.3390/ijms27083428)
Supplement: Supplementary file 1 [file ijms-27-03428-s001.zip]

Archive with 3 entries (3 files):
- Supplementary_Table_1.xlsx
- Supplementary_Table_2.xlsx
- Supplementary_Table_3.xlsx
