# Supplementary material for: The Role of MNX1–AS1 in Ovarian Cancer Resistance and Tumor Progression via RNA–RNA Interactions
Source: Int J Mol Sci. 2026 Apr 11;27(8):3428. doi: 10.3390/ijms27083428 (PMC13116493; doi:10.3390/ijms27083428)
Supplement: Supplementary file 1 [file ijms-27-03428-s001.zip › Supplementary_Table_1.xlsx]

## Sheet:  DEG - Resistant Cell Lines
ENSEMBL	SYMBOL	Description	baseMean	log2FoldChange	pvalue	DEG
ENSG00000005102	MEOX1	protein_coding	97.7979	-1.97229	1.184e-06	Down
ENSG00000006042	TMEM98	protein_coding	23.5442	-1.79006	3.8493e-06	Down
ENSG00000008394	MGST1	protein_coding	3436.86	-1.54468	1.81441e-05	Down
ENSG00000014914	MTMR11	protein_coding	184.059	-1.04112	0.000143844	Down
ENSG00000021645	NRXN3	protein_coding	28.0318	-1.65858	9.3364e-05	Down
ENSG00000034971	MYOC	protein_coding	20.7787	-1.84157	3.43829e-05	Down
ENSG00000036672	USP2	protein_coding	127.445	-1.05137	0.00159039	Down
ENSG00000057294	PKP2	protein_coding	38.9975	-1.45635	0.000532274	Down
ENSG00000070193	FGF10	protein_coding	10.461	-1.05506	0.000407782	Down
ENSG00000071242	RPS6KA2	protein_coding	679.393	-1.17401	0.000785748	Down
ENSG00000072422	RHOBTB1	protein_coding	1513.15	-1.15962	0.00137992	Down
ENSG00000074590	NUAK1	protein_coding	74.0005	-2.73458	3.50551e-11	Down
ENSG00000077616	NAALAD2	protein_coding	142.564	-1.08151	0.00129939	Down
ENSG00000078596	ITM2A	protein_coding	15.8675	-1.39026	0.000639021	Down
ENSG00000080819	CPOX	protein_coding	404.424	-1.15198	4.29896e-05	Down
ENSG00000081842	PCDHA6	protein_coding	686.225	-1.04861	5.37448e-06	Down
ENSG00000082684	SEMA5B	protein_coding	10.5422	-1.10302	0.00690078	Down
ENSG00000086205	FOLH1	protein_coding	416.959	-5.5234	1.02802e-22	Down
ENSG00000092421	SEMA6A	protein_coding	13968.1	-1.23497	8.7182e-11	Down
ENSG00000092439	TRPM7	protein_coding	2728.75	-1.0651	0.000230869	Down
ENSG00000094975	SUCO	protein_coding	3223.12	-1.22147	3.93713e-08	Down
ENSG00000099377	HSD3B7	protein_coding	55.3668	-1.05159	0.00520305	Down
ENSG00000099957	P2RX6	protein_coding	60.2321	-1.58411	1.19302e-05	Down
ENSG00000101000	PROCR	protein_coding	76.3793	-1.24291	0.00109075	Down
ENSG00000101188	NTSR1	protein_coding	18.9114	-1.00644	0.0179155	Down
ENSG00000101665	SMAD7	protein_coding	239.135	-1.24923	8.64066e-07	Down
ENSG00000101670	LIPG	protein_coding	526.939	-2.1147	9.43987e-09	Down
ENSG00000101746	NOL4	protein_coding	21.5324	-1.54758	0.00026969	Down
ENSG00000101958	GLRA2	protein_coding	413.636	-1.02187	0.00817876	Down
ENSG00000102383	ZDHHC15	protein_coding	285.323	-1.25905	1.80026e-05	Down
ENSG00000103522	IL21R	protein_coding	101.318	-1.17404	0.00102591	Down
ENSG00000103888	CEMIP	protein_coding	236.443	-1.20532	4.53514e-06	Down
ENSG00000104043	ATP8B4	protein_coding	33.3393	-1.55747	0.000216848	Down
ENSG00000104044	OCA2	protein_coding	598.596	-1.55288	1.02073e-08	Down
ENSG00000104368	PLAT	protein_coding	147.527	-1.22062	0.000575045	Down
ENSG00000104863	LIN7B	protein_coding	71.7046	-1.02927	0.0029946	Down
ENSG00000105088	OLFM2	protein_coding	987.378	-1.24194	3.08395e-05	Down
ENSG00000105605	CACNG7	protein_coding	93.7051	-2.69853	8.86644e-13	Down
ENSG00000105639	JAK3	protein_coding	68.6392	-1.16048	0.00088087	Down
ENSG00000106078	COBL	protein_coding	51.1335	-1.79242	9.00559e-06	Down
ENSG00000106484	MEST	protein_coding	13363.8	-1.2944	3.54586e-07	Down
ENSG00000107485	GATA3	protein_coding	12.9885	-1.3404	0.00153627	Down
ENSG00000107731	UNC5B	protein_coding	401.57	-1.27906	0.000306799	Down
ENSG00000108960	MMD	protein_coding	262.379	-1.14141	0.000157079	Down
ENSG00000109158	GABRA4	protein_coding	31.3198	-2.54453	9.01151e-07	Down
ENSG00000109255	NMU	protein_coding	15.4612	-1.48203	0.000593945	Down
ENSG00000109929	SC5D	protein_coding	33.5579	-1.06957	0.0112687	Down
ENSG00000110318	CEP126	protein_coding	13.1223	-1.21586	0.00274311	Down
ENSG00000110328	GALNT18	protein_coding	418.707	-1.88318	4.58411e-08	Down
ENSG00000110723	EXPH5	protein_coding	214.215	-1.29256	0.000400601	Down
ENSG00000111199	TRPV4	protein_coding	190.318	-1.39681	1.39868e-06	Down
ENSG00000112232	KHDRBS2	protein_coding	34.4798	-1.37886	0.000809392	Down
ENSG00000112541	PDE10A	protein_coding	67.6783	-1.20677	0.00347926	Down
ENSG00000112812	PRSS16	protein_coding	71.5369	-1.35397	0.000260284	Down
ENSG00000113389	NPR3	protein_coding	139.926	-3.58966	8.28181e-17	Down
ENSG00000113578	FGF1	protein_coding	253.58	-1.28239	5.42523e-07	Down
ENSG00000113721	PDGFRB	protein_coding	44.1757	-2.42748	7.37725e-08	Down
ENSG00000114115	RBP1	protein_coding	16.8687	-1.00231	0.0182215	Down
ENSG00000115461	IGFBP5	protein_coding	68.0899	-3.5825	5.15821e-10	Down
ENSG00000115594	IL1R1	protein_coding	40.6794	-1.96242	2.16307e-06	Down
ENSG00000115604	IL18R1	protein_coding	22.7543	-2.12651	1.25443e-05	Down
ENSG00000115616	SLC9A2	protein_coding	90.4793	-2.28085	4.71322e-09	Down
ENSG00000115738	ID2	protein_coding	487.342	-1.40157	3.70579e-07	Down
ENSG00000115841	RMDN2	protein_coding	432.142	-2.12353	3.13626e-12	Down
ENSG00000116016	EPAS1	protein_coding	43.0588	-1.06676	0.00666889	Down
ENSG00000119782	FKBP1B	protein_coding	58.1591	-1.40773	0.000229296	Down
ENSG00000120094	HOXB1	protein_coding	37.6867	-2.61973	7.85325e-08	Down
ENSG00000120594	PLXDC2	protein_coding	13.2873	-1.32079	0.00193285	Down
ENSG00000120693	SMAD9	protein_coding	1378.5	-1.18282	0.00219412	Down
ENSG00000122367	LDB3	protein_coding	95.34	-1.78734	1.6685e-07	Down
ENSG00000122756	CNTFR	protein_coding	28.2043	-2.62111	2.14416e-07	Down
ENSG00000122877	EGR2	protein_coding	14.04	-1.0212	0.0162543	Down
ENSG00000124370	MCEE	protein_coding	273.5	-1.02085	6.28528e-05	Down
ENSG00000124493	GRM4	protein_coding	37.1807	-1.08316	0.00601212	Down
ENSG00000124615	MOCS1	protein_coding	12.7427	-1.55666	0.000801003	Down
ENSG00000124942	AHNAK	protein_coding	1643.81	-1.47573	1.21436e-05	Down
ENSG00000126838	PZP	protein_coding	119.169	-1.22698	0.000242123	Down
ENSG00000127324	TSPAN8	protein_coding	28.28	-1.77098	3.39002e-05	Down
ENSG00000127329	PTPRB	protein_coding	19.4105	-1.49366	0.000506731	Down
ENSG00000128591	FLNC	protein_coding	27.7706	-1.96403	6.55916e-06	Down
ENSG00000129116	PALLD	protein_coding	581.616	-1.23505	6.86565e-05	Down
ENSG00000130147	SH3BP4	protein_coding	41.0237	-1.36482	0.0010719	Down
ENSG00000130208	APOC1	protein_coding	57.8739	-1.45057	0.000318608	Down
ENSG00000130528	HRC	protein_coding	56.971	-1.6708	3.6531e-05	Down
ENSG00000131016	AKAP12	protein_coding	1171.12	-1.48577	1.09541e-08	Down
ENSG00000133687	TMTC1	protein_coding	106.407	-3.12375	7.80332e-18	Down
ENSG00000134294	SLC38A2	protein_coding	3444.65	-1.04009	1.02934e-05	Down
ENSG00000134769	DTNA	protein_coding	64.7034	-2.31986	2.33055e-08	Down
ENSG00000135643	KCNMB4	protein_coding	106.145	-1.12109	0.00214332	Down
ENSG00000135919	SERPINE2	protein_coding	29.794	-1.71206	5.2574e-05	Down
ENSG00000135931	ARMC9	protein_coding	2829.19	-1.16051	0.000184842	Down
ENSG00000137507	LRRC32	protein_coding	14.1565	-1.10154	0.00507848	Down
ENSG00000137801	THBS1	protein_coding	122.275	-2.8885	7.2474e-18	Down
ENSG00000137834	SMAD6	protein_coding	1132.47	-1.39976	7.50175e-09	Down
ENSG00000137872	SEMA6D	protein_coding	55.7046	-2.74107	4.37756e-11	Down
ENSG00000137962	ARHGAP29	protein_coding	35.2386	-1.15723	0.00502005	Down
ENSG00000137968	SLC44A5	protein_coding	145.661	-2.56377	8.13824e-11	Down
ENSG00000138448	ITGAV	protein_coding	7542.61	-1.06944	0.000216196	Down
ENSG00000138759	FRAS1	protein_coding	389.374	-3.266	1.33613e-18	Down
ENSG00000139209	SLC38A4	protein_coding	208.803	-1.51923	1.59527e-06	Down
ENSG00000139292	LGR5	protein_coding	179.572	-4.73572	1.54216e-17	Down
ENSG00000139970	RTN1	protein_coding	284.715	-1.63225	6.24232e-07	Down
ENSG00000140090	SLC24A4	protein_coding	148.012	-1.36802	0.000457852	Down
ENSG00000140470	ADAMTS17	protein_coding	80.3882	-1.46284	0.000225399	Down
ENSG00000140545	MFGE8	protein_coding	436.044	-1.00269	0.00195639	Down
ENSG00000140600	SH3GL3	protein_coding	74.6719	-2.55905	4.80836e-10	Down
ENSG00000142089	IFITM3	protein_coding	970.835	-1.12584	0.000597173	Down
ENSG00000143013	LMO4	protein_coding	1175.76	-2.04267	9.29233e-22	Down
ENSG00000143153	ATP1B1	protein_coding	956.375	-1.09479	8.6827e-06	Down
ENSG00000143320	CRABP2	protein_coding	291.843	-3.84183	4.26774e-35	Down
ENSG00000143952	VPS54	protein_coding	2878.41	-1.17408	0.000398559	Down
ENSG00000144057	ST6GAL2	protein_coding	10.2045	-1.10378	0.000358591	Down
ENSG00000144369	FAM171B	protein_coding	2147.73	-1.29192	2.14805e-07	Down
ENSG00000144645	OSBPL10	protein_coding	1245.9	-1.52614	1.10851e-05	Down
ENSG00000145526	CDH18	protein_coding	57.962	-1.88253	6.02688e-06	Down
ENSG00000146072	TNFRSF21	protein_coding	63.488	-1.51271	6.95865e-05	Down
ENSG00000147144	CCDC120	protein_coding	57.4662	-1.89623	8.62912e-07	Down
ENSG00000148677	ANKRD1	protein_coding	141.358	-3.66248	4.03919e-19	Down
ENSG00000148680	HTR7	protein_coding	22.587	-1.71151	6.37579e-05	Down
ENSG00000149131	SERPING1	protein_coding	606.167	-1.21805	2.49599e-06	Down
ENSG00000149596	JPH2	protein_coding	198.069	-3.03631	4.83461e-17	Down
ENSG00000150551	LYPD1	protein_coding	40.1053	-1.11726	0.00792401	Down
ENSG00000150667	FSIP1	protein_coding	163.697	-1.32572	7.99727e-05	Down
ENSG00000151090	THRB	protein_coding	295.521	-1.34827	8.29594e-06	Down
ENSG00000151632	AKR1C2	protein_coding	70.7489	-1.32592	0.000548687	Down
ENSG00000152217	SETBP1	protein_coding	76.3497	-3.112	2.50865e-12	Down
ENSG00000152402	GUCY1A2	protein_coding	112.644	-1.58209	1.57317e-05	Down
ENSG00000152661	GJA1	protein_coding	1595.88	-1.66191	3.38203e-06	Down
ENSG00000152931	PART1	lncRNA	25.8922	-1.27636	0.00232563	Down
ENSG00000152932	RAB3C	protein_coding	34.4179	-1.5236	0.000290038	Down
ENSG00000153233	PTPRR	protein_coding	115.648	-3.13783	5.82596e-15	Down
ENSG00000154165	GPR15	protein_coding	84.5437	-3.59679	2.76609e-10	Down
ENSG00000154654	NCAM2	protein_coding	13970.1	-1.2552	2.38404e-11	Down
ENSG00000156298	TSPAN7	protein_coding	59.2204	-2.4983	1.08493e-09	Down
ENSG00000157404	KIT	protein_coding	9.62854	-1.22775	0.000263495	Down
ENSG00000157570	TSPAN18	protein_coding	136.108	-1.35981	0.000658401	Down
ENSG00000157782	CABP1	protein_coding	22.377	-1.11724	0.00824513	Down
ENSG00000158089	GALNT14	protein_coding	27.6214	-1.64801	0.00010602	Down
ENSG00000158516	CPA2	protein_coding	70.0989	-1.19035	0.00447739	Down
ENSG00000158710	TAGLN2	protein_coding	86.7152	-1.54193	4.06704e-06	Down
ENSG00000160801	PTH1R	protein_coding	151.811	-1.37861	0.00084643	Down
ENSG00000160808	MYL3	protein_coding	37.207	-1.09913	0.00873341	Down
ENSG00000162624	LHX8	protein_coding	268.957	-4.89805	1.42676e-11	Down
ENSG00000162642	C1orf52	protein_coding	1006.06	-1.04215	0.000165445	Down
ENSG00000162745	OLFML2B	protein_coding	27.7796	-1.1624	0.00538531	Down
ENSG00000162944	RFTN2	protein_coding	171.511	-2.03867	1.16299e-09	Down
ENSG00000162951	LRRTM1	protein_coding	12.6647	-1.4233	0.0011002	Down
ENSG00000163053	SLC16A14	protein_coding	97.8489	-2.14739	1.36313e-07	Down
ENSG00000163075	CFAP221	protein_coding	143.177	-1.7242	2.3653e-07	Down
ENSG00000163359	COL6A3	protein_coding	4186.51	-1.77114	1.71029e-08	Down
ENSG00000163376	KBTBD8	protein_coding	16.8345	-1.05947	0.0109817	Down
ENSG00000163395	IGFN1	protein_coding	140.668	-4.05808	2.95568e-21	Down
ENSG00000163545	NUAK2	protein_coding	53.7406	-1.98668	4.85966e-07	Down
ENSG00000163864	NMNAT3	protein_coding	30.0483	-1.18055	0.00507991	Down
ENSG00000164199	ADGRV1	protein_coding	80.096	-1.75736	7.18457e-06	Down
ENSG00000164659	ELAPOR2	protein_coding	14.6197	-1.08415	0.0102801	Down
ENSG00000164683	HEY1	protein_coding	243.696	-2.02329	7.50251e-14	Down
ENSG00000164692	COL1A2	protein_coding	2546.56	-1.25675	0.000487882	Down
ENSG00000165471	MBL2	protein_coding	179.744	-2.72911	7.30902e-19	Down
ENSG00000165495	PKNOX2	protein_coding	93.1151	-1.16059	0.00119798	Down
ENSG00000165591	FAAH2	protein_coding	61.9186	-1.05164	0.00386023	Down
ENSG00000165633	VSTM4	protein_coding	31.1062	-1.0672	0.010081	Down
ENSG00000165794	SLC39A2	protein_coding	15.2071	-1.53849	0.00035526	Down
ENSG00000166002	SMCO4	protein_coding	200.763	-1.56927	0.000124717	Down
ENSG00000166415	WDR72	protein_coding	31.1701	-1.01825	0.0153115	Down
ENSG00000166840	GLYATL1	protein_coding	46.7472	-1.0308	0.00597371	Down
ENSG00000167306	MYO5B	protein_coding	311.75	-1.10522	0.00203968	Down
ENSG00000167311	ART5	protein_coding	24.6324	-1.29318	0.00222825	Down
ENSG00000168016	TRANK1	protein_coding	67.4878	-1.11566	0.00631598	Down
ENSG00000168081	PNOC	protein_coding	75.3259	-3.29987	8.27121e-12	Down
ENSG00000168412	MTNR1A	protein_coding	33.7994	-1.31916	0.00145038	Down
ENSG00000168672	LRATD2	protein_coding	24.8562	-1.78714	3.53416e-05	Down
ENSG00000169083	AR	protein_coding	86.0462	-2.85392	6.7139e-12	Down
write.csv(updown, "UpandDown.csv")	FAM110B	protein_coding	20.6351	-1.46058	0.000363584	Down
ENSG00000169169	CPT1C	protein_coding	277.117	-1.71285	1.00091e-05	Down
ENSG00000169604	ANTXR1	protein_coding	1547.96	-1.33176	1.03532e-10	Down
ENSG00000169918	OTUD7A	protein_coding	208.109	-1.13566	0.000645837	Down
ENSG00000170579	DLGAP1	protein_coding	1937.06	-2.28726	3.79578e-11	Down
ENSG00000170921	TANC2	protein_coding	8662.95	-1.51608	2.97319e-09	Down
ENSG00000171759	PAH	protein_coding	22.1908	-1.25273	0.00311595	Down
ENSG00000171766	GATM	protein_coding	142.352	-1.20552	7.88966e-05	Down
ENSG00000172260	NEGR1	protein_coding	28.7007	-1.31462	0.00177181	Down
ENSG00000172602	RND1	protein_coding	16.7914	-1.02775	0.00805183	Down
ENSG00000173838	MARCHF10	protein_coding	47.4787	-1.09577	0.00877551	Down
ENSG00000173926	MARCHF3	protein_coding	183.923	-1.289	3.7214e-05	Down
ENSG00000174482	LINGO2	protein_coding	234.897	-2.07826	2.57442e-09	Down
ENSG00000175093	SPSB4	protein_coding	343.148	-1.43314	5.85193e-07	Down
ENSG00000175899	A2M	protein_coding	187.715	-1.02849	0.000964806	Down
ENSG00000176641	RNF152	protein_coding	89.0676	-1.90471	3.68357e-06	Down
ENSG00000177337	DLGAP1-AS1	lncRNA	133.93	-1.12156	0.000186479	Down
ENSG00000177380	PPFIA3	protein_coding	489.629	-1.33208	7.95474e-08	Down
ENSG00000177875	CCDC184	protein_coding	11.9756	-1.06459	0.0100511	Down
ENSG00000178104	PDE4DIP	protein_coding	497.98	-1.27457	2.90563e-06	Down
ENSG00000179348	GATA2	protein_coding	707.543	-1.06932	0.000115734	Down
ENSG00000180354	MTURN	protein_coding	99.2455	-1.09502	0.000525726	Down
ENSG00000180628	PCGF5	protein_coding	61.0553	-2.73391	1.79817e-10	Down
ENSG00000180777	ANKRD30B	protein_coding	52.8282	-1.26442	0.00244615	Down
ENSG00000181381	DDX60L	protein_coding	86.3254	-1.62038	8.68763e-05	Down
ENSG00000181392	SYNE4	protein_coding	32.5815	-1.70169	3.87028e-05	Down
ENSG00000182185	RAD51B	protein_coding	8341.27	-1.12241	0.000128861	Down
ENSG00000183185	GABRR3	protein_coding	14.1102	-1.56143	3.43712e-05	Down
ENSG00000183230	CTNNA3	protein_coding	253.211	-1.83267	2.92863e-06	Down
ENSG00000183625	CCR3	protein_coding	15.0711	-1.02825	0.00983322	Down
ENSG00000183775	KCTD16	protein_coding	27.1679	-1.26891	0.00218243	Down
ENSG00000184226	PCDH9	protein_coding	3401.83	-1.75944	7.20182e-11	Down
ENSG00000184408	KCND2	protein_coding	43.1613	-2.00543	2.09656e-06	Down
ENSG00000184903	IMMP2L	protein_coding	3755.22	-1.00895	0.000255483	Down
ENSG00000185201	IFITM2	protein_coding	688.526	-2.9331	1.37325e-16	Down
ENSG00000185666	SYN3	protein_coding	49.6514	-1.03913	0.0126849	Down
ENSG00000185885	IFITM1	protein_coding	452.655	-3.8163	9.33951e-35	Down
ENSG00000186462	NAP1L2	protein_coding	25.0561	-1.70512	6.95787e-05	Down
ENSG00000186481	ANKRD20A5P	transcribed_unprocessed_pseudogene	163.398	-1.65674	2.76559e-07	Down
ENSG00000187210	GCNT1	protein_coding	67.5155	-1.13292	0.00490245	Down
ENSG00000188338	SLC38A3	protein_coding	25.3556	-1.02396	0.0138313	Down
ENSG00000188738	FSIP2	protein_coding	133.552	-2.25219	4.52772e-12	Down
ENSG00000188869	TMC3	protein_coding	35.2924	-1.35555	0.00111786	Down
ENSG00000188897	ENSG00000188897	protein_coding	220.632	-1.10815	0.00347265	Down
ENSG00000189157	FAM47E	protein_coding	103.083	-1.10845	0.000453906	Down
ENSG00000189283	FHIT	protein_coding	3285.82	-1.19663	3.48146e-05	Down
ENSG00000196139	AKR1C3	protein_coding	84.5899	-1.01126	0.00730149	Down
ENSG00000196141	SPATS2L	protein_coding	196.449	-1.02889	0.00270108	Down
ENSG00000196159	FAT4	protein_coding	469.826	-1.24518	0.00021814	Down
ENSG00000196352	CD55	protein_coding	43.3511	-2.32618	8.00585e-08	Down
ENSG00000196376	SLC35F1	protein_coding	225.837	-1.29756	0.000215258	Down
ENSG00000197245	FAM110D	protein_coding	30.5926	-1.18032	0.00431467	Down
ENSG00000197575	RPS17P2	processed_pseudogene	14.6858	-1.15595	0.00541837	Down
ENSG00000197594	ENPP1	protein_coding	76.9025	-3.22045	1.95692e-12	Down
ENSG00000197935	ZNF311	protein_coding	14.0735	-1.01221	0.0170453	Down
ENSG00000197971	MBP	protein_coding	89.8105	-1.38488	0.000164068	Down
ENSG00000198075	SULT1C4	protein_coding	23.4082	-1.25533	0.00193076	Down
ENSG00000198153	ZNF849P	unprocessed_pseudogene	23.0797	-2.35313	8.35051e-07	Down
ENSG00000198739	LRRTM3	protein_coding	39.9232	-1.13425	0.00429436	Down
ENSG00000198785	GRIN3A	protein_coding	149.098	-1.95612	2.22922e-08	Down
ENSG00000204961	PCDHA9	protein_coding	654.863	-1.04431	6.8863e-06	Down
ENSG00000204962	PCDHA8	protein_coding	663.787	-1.03816	7.42848e-06	Down
ENSG00000204963	PCDHA7	protein_coding	674.411	-1.04162	6.64868e-06	Down
ENSG00000204965	PCDHA5	protein_coding	713.116	-1.03102	4.57715e-06	Down
ENSG00000204967	PCDHA4	protein_coding	723.03	-1.035	3.62123e-06	Down
ENSG00000204969	PCDHA2	protein_coding	738.728	-1.01798	5.86191e-06	Down
ENSG00000204970	PCDHA1	protein_coding	747.225	-1.00383	6.89853e-06	Down
ENSG00000213071	LPAL2	transcribed_unprocessed_pseudogene	17.6371	-1.08598	0.00262589	Down
ENSG00000214944	ARHGEF28	protein_coding	184.402	-1.78468	7.80852e-08	Down
ENSG00000215244	LINC02649	lncRNA	88.1844	-1.38385	3.28721e-05	Down
ENSG00000215559	ANKRD20A11P	transcribed_unprocessed_pseudogene	65.0561	-1.22808	0.0031937	Down
ENSG00000220184	HMGB3P18	transcribed_processed_pseudogene	11.3509	-1.15117	0.00485173	Down
ENSG00000223662	SAMSN1-AS1	lncRNA	37.005	-1.68095	6.65643e-05	Down
ENSG00000223874	TESHL	lncRNA	21.9	-1.50619	0.000424578	Down
ENSG00000224127	ENSG00000224127	lncRNA	57.8766	-2.92601	6.94167e-09	Down
ENSG00000224132	ENSG00000224132	lncRNA	158.328	-1.26791	0.000242536	Down
ENSG00000224149	LHX8-AS1	lncRNA	38.5415	-2.36566	1.41035e-07	Down
ENSG00000224307	LINC02975	lncRNA	138.847	-1.05196	0.000277259	Down
ENSG00000224326	ENSG00000224326	lncRNA	67.1593	-2.31141	4.01315e-09	Down
ENSG00000224761	CCNYL4	transcribed_unprocessed_pseudogene	37.0673	-1.06448	0.0099514	Down
ENSG00000225096	ENSG00000225096	lncRNA	118.131	-1.14647	0.00104259	Down
ENSG00000225128	LINC00972	lncRNA	12.3835	-1.4076	7.89389e-05	Down
ENSG00000225263	PCDH9-AS3	lncRNA	60.2927	-1.54826	0.000126351	Down
ENSG00000225950	NTF4	protein_coding	47.1506	-1.00834	0.0104132	Down
ENSG00000225953	SATB2-AS1	lncRNA	25.2729	-1.10051	0.00834884	Down
ENSG00000225982	ENSG00000225982	lncRNA	49.4435	-1.12538	0.00258016	Down
ENSG00000226053	LINC01776	lncRNA	194.474	-1.11956	0.00707721	Down
ENSG00000226445	THBS2-AS1	lncRNA	22.2882	-1.04663	0.0136532	Down
ENSG00000226797	ENSG00000226797	lncRNA	731.189	-1.28533	1.98789e-07	Down
ENSG00000226925	IL1R1-AS1	lncRNA	24.785	-1.58007	0.000207614	Down
ENSG00000226935	LINC00161	lncRNA	28.359	-1.62231	0.000129072	Down
ENSG00000226965	ENSG00000226965	lncRNA	142.498	-1.11527	0.000172773	Down
ENSG00000227121	LINC02672	lncRNA	24.1392	-1.21715	0.00357026	Down
ENSG00000227227	ENSG00000227227	lncRNA	5023.73	-1.05754	0.000280148	Down
ENSG00000227244	LINC00845	lncRNA	41.7416	-1.07566	0.00589892	Down
ENSG00000227292	ENSG00000227292	lncRNA	57.9387	-1.66896	3.25721e-05	Down
ENSG00000227479	ENSG00000227479	lncRNA	42.7556	-1.21199	0.00326717	Down
ENSG00000228065	LINC01515	lncRNA	210.508	-3.64829	1.18379e-18	Down
ENSG00000228100	LINC01820	lncRNA	64.9428	-1.28765	0.000592695	Down
ENSG00000228623	ZNF883	protein_coding	12.9125	-1.07563	0.0100746	Down
ENSG00000228842	PCDH9-AS2	lncRNA	229.278	-1.83607	5.51647e-06	Down
ENSG00000229047	ENSG00000229047	lncRNA	269.956	-1.62276	6.26854e-05	Down
ENSG00000229109	FRMD3-AS1	lncRNA	27.3186	-1.17028	0.00488301	Down
ENSG00000229246	LINC00377	lncRNA	313.289	-1.08648	0.000351552	Down
ENSG00000229385	CTNNA2-AS1	lncRNA	30.4142	-1.04225	0.00707186	Down
ENSG00000229425	ENSG00000229425	lncRNA	46.536	-1.38281	0.000747439	Down
ENSG00000229676	ZNF492	protein_coding	67.3122	-3.32172	2.65105e-12	Down
ENSG00000231131	LNCAROD	lncRNA	4232.95	-2.53143	2.37377e-33	Down
ENSG00000231364	LINC01712	lncRNA	10.623	-1.05106	0.0107825	Down
ENSG00000231646	FSIP2-AS1	lncRNA	195.678	-2.30583	1.70792e-15	Down
ENSG00000231672	DIRC3	lncRNA	98.9337	-1.00015	0.0143336	Down
ENSG00000231918	NRXN1-DT	lncRNA	59.4597	-1.74669	1.81854e-05	Down
ENSG00000232490	OSBPL10-AS1	lncRNA	32.0241	-1.04814	0.0122496	Down
ENSG00000232604	ENSG00000232604	lncRNA	27.1565	-2.34834	3.19252e-06	Down
ENSG00000232668	ENSG00000232668	processed_pseudogene	9.75867	-1.22412	0.00301951	Down
ENSG00000232682	ENSG00000232682	lncRNA	47.5853	-1.31654	0.00168144	Down
ENSG00000232855	ENSG00000232855	lncRNA	3446.53	-2.62547	8.05368e-22	Down
ENSG00000232973	CYP1B1-AS1	lncRNA	119.417	-1.46654	2.57898e-05	Down
ENSG00000233635	ENSG00000233635	lncRNA	2210.18	-1.3937	2.81135e-07	Down
ENSG00000233656	ENSG00000233656	lncRNA	96.8085	-3.05664	2.6986e-13	Down
ENSG00000233901	LINC01503	lncRNA	153.019	-1.03203	0.000251911	Down
ENSG00000234184	LINC01781	lncRNA	83.5205	-2.44836	3.473e-10	Down
ENSG00000234997	LINC02966	lncRNA	49.2315	-1.42472	0.000423227	Down
ENSG00000235020	ENSG00000235020	lncRNA	23.0867	-1.12069	0.003991	Down
ENSG00000235277	ENSG00000235277	lncRNA	58.2794	-1.33378	0.00143168	Down
ENSG00000235461	ENSG00000235461	lncRNA	14.5305	-1.12726	0.0080824	Down
ENSG00000235848	RMDN2-AS1	lncRNA	315.124	-2.52018	3.1797e-15	Down
ENSG00000236304	ENSG00000236304	lncRNA	13.173	-1.02715	0.00813579	Down
ENSG00000236404	VLDLR-AS1	lncRNA	179.521	-1.41024	1.88063e-05	Down
ENSG00000236651	DLX2-DT	lncRNA	212.096	-1.14993	0.000421584	Down
ENSG00000236837	ENSG00000236837	lncRNA	12.7998	-1.39589	0.000946423	Down
ENSG00000237031	ENSG00000237031	lncRNA	13.1591	-1.25615	0.00177898	Down
ENSG00000237159	CNTFR-AS1	lncRNA	9.29902	-1.1977	0.000315836	Down
ENSG00000237877	LINC01473	lncRNA	3787.6	-1.61614	1.52441e-11	Down
ENSG00000239389	PCDHA13	protein_coding	473.887	-1.14271	1.00517e-05	Down
ENSG00000242902	FLNC-AS1	lncRNA	12.8164	-1.16921	0.00446858	Down
ENSG00000243232	PCDHAC2	protein_coding	141.435	-1.3552	1.08689e-05	Down
ENSG00000243729	OR5V1	protein_coding	11.0674	-1.19167	0.00422924	Down
ENSG00000244137	ENSG00000244137	lncRNA	13.9002	-1.03367	0.0143115	Down
ENSG00000244300	GATA2-AS1	lncRNA	933.347	-1.03978	5.59734e-07	Down
ENSG00000245552	LNCRNA-IUR	lncRNA	394.735	-1.07198	0.00175277	Down
ENSG00000248242	ENSG00000248242	lncRNA	694.571	-1.09238	0.000273668	Down
ENSG00000248279	LINC02120	lncRNA	64.8645	-2.99464	2.99904e-07	Down
ENSG00000248323	LUCAT1	lncRNA	19.9339	-1.34759	0.00128811	Down
ENSG00000248370	LINC02434	lncRNA	82.2178	-1.16873	0.00148565	Down
ENSG00000248383	PCDHAC1	protein_coding	293.299	-1.32319	7.67846e-06	Down
ENSG00000248445	SEMA6A-AS1	lncRNA	11376.3	-1.22152	6.21444e-11	Down
ENSG00000248550	OTX2-AS1	lncRNA	51.5774	-2.44389	3.74818e-09	Down
ENSG00000248746	ACTN3	protein_coding	174.552	-2.39383	1.62959e-09	Down
ENSG00000248779	ENSG00000248779	lncRNA	24.0736	-1.43239	0.000222567	Down
ENSG00000248839	ENSG00000248839	lncRNA	57.1098	-1.61014	4.26863e-05	Down
ENSG00000248932	COPB2-DT	lncRNA	517.523	-1.11961	0.000371396	Down
ENSG00000249102	ENSG00000249102	lncRNA	110.698	-3.55438	2.30288e-15	Down
ENSG00000249158	PCDHA11	protein_coding	613.275	-1.03056	9.82125e-06	Down
ENSG00000249167	SEMA6A-AS2	lncRNA	385.22	-1.22032	3.41817e-07	Down
ENSG00000249341	ENSG00000249341	lncRNA	35.6457	-1.08269	0.0102007	Down
ENSG00000249378	LINC01060	lncRNA	848.561	-2.40657	2.9831e-17	Down
ENSG00000249406	TILAM	lncRNA	77.8218	-1.12504	0.00645473	Down
ENSG00000249464	LINC01091	lncRNA	2710.45	-1.11136	6.96949e-05	Down
ENSG00000249614	LINC02503	lncRNA	46.9704	-1.17885	0.00397048	Down
ENSG00000249669	CARMN	lncRNA	45.0933	-1.38721	0.000879899	Down
ENSG00000249815	LINC02945	lncRNA	251.563	-1.0777	0.000171917	Down
ENSG00000249883	ENSG00000249883	lncRNA	556.796	-4.66401	8.67252e-47	Down
ENSG00000250105	ENSG00000250105	lncRNA	34.0179	-1.73128	4.4119e-05	Down
ENSG00000250120	PCDHA10	protein_coding	640.711	-1.02587	9.83663e-06	Down
ENSG00000250562	RPL38P4	processed_pseudogene	14.1437	-1.46971	4.5796e-05	Down
ENSG00000250634	LINC01182	lncRNA	28.0861	-1.15919	0.00597744	Down
ENSG00000250697	ENSG00000250697	lncRNA	2152.55	-5.02481	2.76591e-46	Down
ENSG00000250934	ENSG00000250934	lncRNA	48.0238	-1.16245	0.00299756	Down
ENSG00000250993	ENSG00000250993	lncRNA	56.3264	-3.1701	7.68838e-11	Down
ENSG00000251141	MRPS30-DT	lncRNA	698.018	-2.10119	5.63606e-13	Down
ENSG00000251165	F11-AS1	lncRNA	21.1761	-1.17325	0.00562573	Down
ENSG00000251170	ENSG00000251170	lncRNA	176.756	-1.83637	9.42918e-08	Down
ENSG00000251270	ENSG00000251270	lncRNA	26.5861	-1.12633	0.00690852	Down
ENSG00000251281	ENSG00000251281	lncRNA	48.2582	-2.70177	1.95763e-08	Down
ENSG00000251388	ENSG00000251388	lncRNA	425.135	-1.46801	4.77631e-07	Down
ENSG00000251443	LINC02160	lncRNA	425.288	-4.38176	1.35439e-28	Down
ENSG00000251526	LINC02435	lncRNA	66.7762	-1.30903	0.00146354	Down
ENSG00000251660	ENSG00000251660	lncRNA	23.4877	-1.00105	0.0165947	Down
ENSG00000251661	ENSG00000251661	lncRNA	975.417	-1.1046	0.000721499	Down
ENSG00000251664	PCDHA12	protein_coding	532.492	-1.08732	7.99064e-06	Down
ENSG00000253315	LINC01932	lncRNA	18.9105	-1.47121	0.000604909	Down
ENSG00000253438	PCAT1	lncRNA	61.842	-1.15394	0.00429959	Down
ENSG00000253562	ENSG00000253562	lncRNA	17.9614	-1.0126	0.0172348	Down
ENSG00000253690	ENSG00000253690	lncRNA	36.8285	-1.8404	6.79775e-06	Down
ENSG00000253807	LINC01170	lncRNA	9617.84	-1.79272	8.51099e-20	Down
ENSG00000254202	ENSG00000254202	lncRNA	135.958	-3.93488	4.3293e-22	Down
ENSG00000254530	LINC02755	lncRNA	171.938	-1.28035	0.00197257	Down
ENSG00000254599	ENSG00000254599	lncRNA	15.4274	-1.43602	0.000513597	Down
ENSG00000254659	LINC02715	lncRNA	310.038	-1.36965	0.00057393	Down
ENSG00000254987	PDGFDDN	lncRNA	263.156	-5.02346	7.85619e-32	Down
ENSG00000255408	PCDHA3	protein_coding	732.466	-1.02036	4.7883e-06	Down
ENSG00000255532	NOX4P1	transcribed_unprocessed_pseudogene	37.9061	-2.61506	4.31911e-06	Down
ENSG00000255794	RMST	lncRNA	21.93	-1.51789	0.000272621	Down
ENSG00000255866	ENSG00000255866	lncRNA	48.996	-1.07291	0.00705655	Down
ENSG00000256389	ENSG00000256389	lncRNA	846.783	-1.45727	9.95836e-05	Down
ENSG00000256915	ENSG00000256915	lncRNA	96.9939	-1.79905	4.67894e-06	Down
ENSG00000257261	SLC38A4-AS1	lncRNA	3344.41	-1.6528	8.41606e-11	Down
ENSG00000257265	ENSG00000257265	lncRNA	14.3951	-1.47692	4.27021e-05	Down
ENSG00000257443	LRIG3-DT	lncRNA	61.8321	-1.03842	0.00382911	Down
ENSG00000257496	ENSG00000257496	lncRNA	1052.98	-1.36419	1.08501e-08	Down
ENSG00000257849	ENSG00000257849	lncRNA	29.4485	-1.89033	9.6384e-06	Down
ENSG00000257925	ENSG00000257925	lncRNA	107.364	-1.06113	0.0112203	Down
ENSG00000258394	ENSG00000258394	lncRNA	25.3412	-1.05735	0.00906057	Down
ENSG00000258474	LINC02313	lncRNA	40.5493	-1.21374	0.00356536	Down
ENSG00000258592	LINC03059	lncRNA	22.7449	-1.45523	0.000637487	Down
ENSG00000258623	ENSG00000258623	lncRNA	82.7459	-1.64143	4.53389e-06	Down
ENSG00000258637	ENSG00000258637	lncRNA	11.2841	-1.20699	0.00302442	Down
ENSG00000259181	ENSG00000259181	lncRNA	108.211	-1.24389	0.000266274	Down
ENSG00000259404	EFL1P1	transcribed_unprocessed_pseudogene	41.6684	-1.85934	5.74854e-06	Down
ENSG00000259546	ENSG00000259546	lncRNA	181.645	-1.00564	0.000273492	Down
ENSG00000259649	ENSG00000259649	lncRNA	30.72	-1.2443	0.00231249	Down
ENSG00000260420	LINC02182	lncRNA	19.1052	-1.00825	0.0174338	Down
ENSG00000260903	XKR7	protein_coding	46.8473	-2.67077	6.30624e-10	Down
ENSG00000260918	ENSG00000260918	lncRNA	43.857	-1.63451	8.15679e-05	Down
ENSG00000261520	DLGAP1-AS5	lncRNA	78.1209	-2.64906	1.39061e-09	Down
ENSG00000261949	GFY	protein_coding	157.47	-1.39636	0.000570058	Down
ENSG00000263501	ENSG00000263501	lncRNA	81.2043	-1.55686	1.35597e-05	Down
ENSG00000263644	ENSG00000263644	lncRNA	2013.83	-1.22051	2.84776e-10	Down
ENSG00000263724	DLGAP1-AS3	lncRNA	16.5194	-1.51509	2.59119e-05	Down
ENSG00000264513	ENSG00000264513	lncRNA	296.013	-1.65589	5.07355e-07	Down
ENSG00000266578	ENSG00000266578	lncRNA	19.0275	-1.21179	0.0036136	Down
ENSG00000267712	LINC01539	lncRNA	349.763	-1.07196	0.00124375	Down
ENSG00000268981	ENSG00000268981	lncRNA	105.429	-4.10458	3.26731e-14	Down
ENSG00000269113	TRABD2B	protein_coding	82.0861	-1.47177	0.000317678	Down
ENSG00000270823	ENSG00000270823	lncRNA	3397.42	-1.20426	8.13178e-06	Down
ENSG00000272138	LINC01607	lncRNA	285.764	-1.73321	3.23393e-11	Down
ENSG00000272297	ENSG00000272297	protein_coding	56.4438	-1.47037	0.000212034	Down
ENSG00000272383	ENSG00000272383	processed_pseudogene	17.5833	-1.15517	0.00541335	Down
ENSG00000272631	ENSG00000272631	lncRNA	100.708	-1.15462	0.000605095	Down
ENSG00000273674	ENSG00000273674	lncRNA	122.103	-1.33887	0.000225288	Down
ENSG00000275131	PDE4DIPP2	transcribed_unprocessed_pseudogene	183.968	-1.16922	0.000970763	Down
ENSG00000277661	OR2W1-AS1	lncRNA	26.5098	-1.07546	0.00995251	Down
ENSG00000278621	THBS1-AS1	lncRNA	8.61154	-1.14907	0.00044344	Down
ENSG00000279390	ENSG00000279390	TEC	78.6035	-1.38149	0.00091554	Down
ENSG00000280087	ENSG00000280087	TEC	32.8219	-1.38435	0.000847669	Down
ENSG00000280623	PCAT14	lncRNA	449.975	-2.07636	4.12748e-08	Down
ENSG00000283498	MIR1244-2	miRNA	101.277	-1.05845	0.000768904	Down
ENSG00000283525	ENSG00000283525	transcribed_unprocessed_pseudogene	36.5126	-2.6693	6.66512e-08	Down
ENSG00000283538	ENSG00000283538	lncRNA	123.428	-1.39095	1.83743e-05	Down
ENSG00000283662	ENSG00000283662	lncRNA	64.1455	-1.01483	0.00840943	Down
ENSG00000284060	ENSG00000284060	transcribed_unprocessed_pseudogene	115.17	-1.26034	0.000127092	Down
ENSG00000284130	TUBA3FP	protein_coding	76.8675	-1.44726	2.60059e-05	Down
ENSG00000285090	ENSG00000285090	lncRNA	240.519	-2.25718	1.2173e-08	Down
ENSG00000285210	LINC02795	lncRNA	32.36	-1.04442	0.0122113	Down
ENSG00000285219	HULC	lncRNA	292.99	-1.28071	6.47682e-05	Down
ENSG00000285570	ENSG00000285570	lncRNA	285.429	-3.80419	4.67533e-35	Down
ENSG00000285588	ENSG00000285588	lncRNA	169.555	-2.04448	2.71122e-07	Down
ENSG00000285635	ENSG00000285635	protein_coding	583.233	-1.57186	9.4119e-07	Down
ENSG00000285666	ENSG00000285666	lncRNA	18.9225	-1.37728	0.000868518	Down
ENSG00000285958	ENSG00000285958	lncRNA	67.8614	-1.67322	1.3998e-05	Down
ENSG00000285964	ENSG00000285964	lncRNA	12.9308	-1.16936	0.00446222	Down
ENSG00000286214	COPG2IT1	lncRNA	414.157	-1.01442	1.37424e-05	Down
ENSG00000286257	ENSG00000286257	lncRNA	47.2746	-2.59474	5.66038e-09	Down
ENSG00000286376	ENSG00000286376	lncRNA	1882.25	-1.24214	4.49919e-07	Down
ENSG00000286593	ENSG00000286593	lncRNA	30.2703	-1.48814	0.000360054	Down
ENSG00000286602	ENSG00000286602	lncRNA	27.0978	-1.16609	0.00542534	Down
ENSG00000286734	ENSG00000286734	lncRNA	605.454	-1.03141	0.00136429	Down
ENSG00000286746	ENSG00000286746	lncRNA	11487	-1.2707	1.06875e-06	Down
ENSG00000287083	ENSG00000287083	lncRNA	118.855	-1.91975	8.75746e-08	Down
ENSG00000287299	ENSG00000287299	lncRNA	112.618	-2.16353	1.2939e-07	Down
ENSG00000287385	ENSG00000287385	lncRNA	25.6892	-1.06717	0.0113655	Down
ENSG00000287590	ENSG00000287590	lncRNA	202.328	-1.55313	7.97233e-05	Down
ENSG00000287775	ENSG00000287775	lncRNA	179.867	-1.92578	7.36008e-08	Down
ENSG00000287820	ENSG00000287820	lncRNA	45.1395	-1.43885	0.000331888	Down
ENSG00000288035	ENSG00000288035	lncRNA	1608.13	-1.43791	3.97426e-09	Down
ENSG00000288065	ENSG00000288065	lncRNA	57.4782	-1.08048	0.00472594	Down
ENSG00000288530	ENSG00000288530	lncRNA	9.12695	-1.16886	0.00392746	Down
ENSG00000288645	ENSG00000288645	protein_coding	500.119	-1.02826	0.000389019	Down
ENSG00000288681	ENSG00000288681	protein_coding	921.493	-3.39316	6.27991e-26	Down
ENSG00000289130	THRB-AS2	lncRNA	103.905	-1.10025	0.00265416	Down
ENSG00000289289	ENSG00000289289	lncRNA	418.042	-1.0197	0.00527015	Down
ENSG00000289871	ENSG00000289871	lncRNA	973.968	-3.0859	3.99357e-17	Down
ENSG00000289879	ENSG00000289879	lncRNA	43.5923	-1.60438	5.13109e-05	Down
ENSG00000289951	ENSG00000289951	lncRNA	138.738	-2.04907	7.5896e-09	Down
ENSG00000289989	ENSG00000289989	lncRNA	225.798	-1.40235	7.27122e-06	Down
ENSG00000290402	ENSG00000290402	lncRNA	11.3442	-1.41523	9.55961e-05	Down
ENSG00000290461	CYP4F35P	lncRNA	306.394	-1.18379	0.000264409	Down
ENSG00000290496	LINC03003	lncRNA	98.1981	-1.37485	0.000224638	Down
ENSG00000290541	ENSG00000290541	lncRNA	71.8979	-1.12505	0.00729688	Down
ENSG00000290609	ENSG00000290609	lncRNA	29.6613	-2.37436	7.56377e-07	Down
ENSG00000290613	LPAL2	lncRNA	18.8512	-1.07564	0.00319078	Down
ENSG00000290887	ENSG00000290887	lncRNA	41.6943	-1.11843	0.00618586	Down
ENSG00000291094	ENSG00000291094	lncRNA	18.8818	-1.12968	0.00779612	Down
ENSG00000291240	ENSG00000291240	protein_coding	97.4443	-1.70381	1.33689e-07	Down
ENSG00000291242	ENSG00000291242	lncRNA	24.2306	-1.06628	0.0115608	Down
ENSG00000291280	ENSG00000291280	lncRNA	41.3054	-1.05578	0.0107597	Down
ENSG00000293367	ENSG00000293367	lncRNA	2250.92	-1.00395	0.00091719	Down
ENSG00000293385	ENSG00000293385	lncRNA	36.6259	-1.08993	0.00908538	Down
ENSG00000293486	ENSG00000293486	lncRNA	93.3383	-1.87834	1.46589e-06	Down
ENSG00000293697	ENSG00000293697	lncRNA	120.031	-1.60205	1.09947e-06	Down
ENSG00000293837	ENSG00000293837	lncRNA	28.5401	-2.14672	2.74129e-05	Down
ENSG00000294158	ENSG00000294158	lncRNA	3027.27	-1.20349	4.23182e-07	Down
ENSG00000294165	ENSG00000294165	lncRNA	69.6049	-2.18204	3.72166e-08	Down
ENSG00000294264	ENSG00000294264	lncRNA	23.6796	-1.74608	0.000111397	Down
ENSG00000294508	ENSG00000294508	lncRNA	491.013	-5.26342	2.77969e-13	Down
ENSG00000294530	ENSG00000294530	lncRNA	27.9492	-1.5075	0.000342068	Down
ENSG00000294542	ENSG00000294542	lncRNA	30.1947	-1.36558	0.00122444	Down
ENSG00000294617	ENSG00000294617	lncRNA	423.559	-1.01425	7.74412e-05	Down
ENSG00000294631	ENSG00000294631	lncRNA	16.1064	-1.5938	0.000237916	Down
ENSG00000294646	ENSG00000294646	lncRNA	20.8	-1.06585	0.011719	Down
ENSG00000294650	ENSG00000294650	lncRNA	14.1394	-1.43378	0.000686259	Down
ENSG00000294854	ENSG00000294854	lncRNA	74.4582	-3.24465	1.11176e-07	Down
ENSG00000294985	ENSG00000294985	lncRNA	39.4899	-1.6376	5.5992e-05	Down
ENSG00000295367	ENSG00000295367	lncRNA	747.893	-1.1344	9.99321e-05	Down
ENSG00000295554	ENSG00000295554	lncRNA	19.9437	-1.37094	0.00097058	Down
ENSG00000295579	ENSG00000295579	lncRNA	22.8778	-1.38508	0.00108263	Down
ENSG00000295731	ENSG00000295731	lncRNA	226.305	-2.63461	8.43207e-21	Down
ENSG00000295982	ENSG00000295982	lncRNA	94.7915	-1.21016	0.000895819	Down
ENSG00000296101	ENSG00000296101	lncRNA	136.629	-1.74797	1.61614e-07	Down
ENSG00000296113	ENSG00000296113	lncRNA	36.8234	-1.15542	0.00510934	Down
ENSG00000296123	ENSG00000296123	lncRNA	2284.83	-2.63842	1.80819e-35	Down
ENSG00000296591	ENSG00000296591	lncRNA	13.5888	-1.08456	0.0100966	Down
ENSG00000296642	ENSG00000296642	lncRNA	86.5944	-1.18181	0.00105671	Down
ENSG00000296707	ENSG00000296707	lncRNA	28.368	-1.23237	0.0034387	Down
ENSG00000296964	ENSG00000296964	lncRNA	26.677	-1.88373	1.41547e-05	Down
ENSG00000296985	ENSG00000296985	lncRNA	64.777	-1.02615	0.00440919	Down
ENSG00000297107	ENSG00000297107	lncRNA	15.9233	-1.31487	0.000898785	Down
ENSG00000297399	ENSG00000297399	lncRNA	83.845	-1.00445	0.00233082	Down
ENSG00000297832	ENSG00000297832	lncRNA	30.6457	-1.18093	0.00257226	Down
ENSG00000298193	ENSG00000298193	lncRNA	26.5521	-1.90901	1.90291e-05	Down
ENSG00000298485	ENSG00000298485	lncRNA	873.609	-3.25554	8.31384e-23	Down
ENSG00000298492	ENSG00000298492	lncRNA	17.5371	-1.75641	8.64437e-05	Down
ENSG00000298508	ENSG00000298508	lncRNA	27.8887	-2.39688	1.71778e-05	Down
ENSG00000298571	ENSG00000298571	lncRNA	2138.41	-1.4335	6.11102e-09	Down
ENSG00000298637	ENSG00000298637	lncRNA	48.2066	-1.26217	0.00109383	Down
ENSG00000298716	ENSG00000298716	lncRNA	56.8831	-1.1161	0.00586127	Down
ENSG00000298738	ENSG00000298738	lncRNA	149.365	-3.2378	3.71569e-15	Down
ENSG00000298958	ENSG00000298958	lncRNA	34.1565	-2.55926	6.75412e-06	Down
ENSG00000299086	ENSG00000299086	lncRNA	13.7817	-1.17086	0.0055186	Down
ENSG00000299149	ENSG00000299149	lncRNA	174.121	-2.00518	5.38952e-09	Down
ENSG00000299150	ENSG00000299150	lncRNA	36.2205	-1.00877	0.0166737	Down
ENSG00000299449	ENSG00000299449	lncRNA	55.1455	-1.05697	0.00429823	Down
ENSG00000299588	ENSG00000299588	lncRNA	85.1892	-2.55649	1.08565e-09	Down
ENSG00000299680	ENSG00000299680	lncRNA	103.857	-1.13622	0.00228173	Down
ENSG00000299897	ENSG00000299897	lncRNA	23.6083	-1.11748	0.00808422	Down
ENSG00000299913	ENSG00000299913	lncRNA	11.5662	-1.11924	0.00411791	Down
ENSG00000300088	ENSG00000300088	lncRNA	72.9402	-1.40916	0.000104718	Down
ENSG00000300202	ENSG00000300202	lncRNA	73.8838	-1.05604	0.010877	Down
ENSG00000300425	ENSG00000300425	lncRNA	15.7434	-1.55789	0.000334241	Down
ENSG00000300474	ENSG00000300474	lncRNA	37.9402	-1.20606	0.00373421	Down
ENSG00000300537	ENSG00000300537	lncRNA	14.2163	-1.11566	0.00701843	Down
ENSG00000300686	ENSG00000300686	lncRNA	31.823	-1.78294	1.34512e-05	Down
ENSG00000300778	ENSG00000300778	lncRNA	59.1734	-1.6684	5.03697e-06	Down
ENSG00000300827	ENSG00000300827	lncRNA	139.841	-4.21185	6.02647e-22	Down
ENSG00000300902	ENSG00000300902	lncRNA	17.4973	-1.47713	0.00033976	Down
ENSG00000300924	ENSG00000300924	lncRNA	289.217	-1.27623	8.21811e-07	Down
ENSG00000301558	ENSG00000301558	lncRNA	23.7842	-1.44636	0.00067408	Down
ENSG00000301620	ENSG00000301620	lncRNA	752.058	-3.13657	1.34928e-17	Down
ENSG00000301655	ENSG00000301655	lncRNA	30.3807	-2.15037	1.03802e-06	Down
ENSG00000301660	ENSG00000301660	lncRNA	9.85769	-1.2741	0.000213072	Down
ENSG00000302235	ENSG00000302235	lncRNA	14.1129	-1.33634	0.000936026	Down
ENSG00000302240	ENSG00000302240	lncRNA	73.4633	-1.35208	0.000366219	Down
ENSG00000302563	ENSG00000302563	lncRNA	109.316	-1.18285	0.00109712	Down
ENSG00000303365	ENSG00000303365	lncRNA	296.631	-1.88124	9.52876e-14	Down
ENSG00000303391	ENSG00000303391	lncRNA	16.8415	-1.19482	0.00461176	Down
ENSG00000303412	ENSG00000303412	lncRNA	33.0415	-2.01197	3.15669e-06	Down
ENSG00000303417	ENSG00000303417	lncRNA	112.027	-2.34379	3.77497e-11	Down
ENSG00000303520	ENSG00000303520	lncRNA	200.564	-4.35099	2.22657e-18	Down
ENSG00000303538	ENSG00000303538	lncRNA	30.2697	-2.25938	2.95186e-06	Down
ENSG00000303727	ENSG00000303727	lncRNA	78.8855	-1.27796	0.00178786	Down
ENSG00000303751	ENSG00000303751	lncRNA	46.2515	-1.32111	0.00156607	Down
ENSG00000303771	ENSG00000303771	lncRNA	52.0473	-1.11564	0.00250402	Down
ENSG00000303803	ENSG00000303803	lncRNA	72.3069	-1.00484	0.00438092	Down
ENSG00000304218	ENSG00000304218	lncRNA	84.9501	-1.18857	0.0017859	Down
ENSG00000304540	ENSG00000304540	lncRNA	15.778	-1.15756	0.00664617	Down
ENSG00000304929	ENSG00000304929	lncRNA	422.265	-1.37131	1.42215e-07	Down
ENSG00000304957	ENSG00000304957	lncRNA	14.2946	-1.37023	0.00129418	Down
ENSG00000304994	ENSG00000304994	lncRNA	72.1635	-1.20249	0.00215252	Down
ENSG00000305643	ENSG00000305643	lncRNA	24.4615	-2.03833	7.93444e-06	Down
ENSG00000305779	ENSG00000305779	lncRNA	12.0651	-1.50316	6.1846e-05	Down
ENSG00000306173	ENSG00000306173	lncRNA	35.0282	-1.20878	0.00328615	Down
ENSG00000306260	ENSG00000306260	lncRNA	55.2698	-1.55653	0.000100057	Down
ENSG00000306268	ENSG00000306268	lncRNA	99.8788	-1.90052	5.12812e-07	Down
ENSG00000306279	ENSG00000306279	lncRNA	1617.31	-2.67164	6.79542e-26	Down
ENSG00000306301	ENSG00000306301	lncRNA	585.187	-2.4287	1.8042e-19	Down
ENSG00000306325	ENSG00000306325	lncRNA	20.2485	-1.44334	0.000750465	Down
ENSG00000306560	ENSG00000306560	lncRNA	141.917	-4.54829	2.7606e-12	Down
ENSG00000306917	ENSG00000306917	lncRNA	31.8982	-1.46372	0.000492886	Down
ENSG00000306949	ENSG00000306949	lncRNA	308.021	-1.04608	0.000233764	Down
ENSG00000306975	ENSG00000306975	lncRNA	56.2997	-1.07488	0.00902065	Down
ENSG00000307062	ENSG00000307062	lncRNA	32.7021	-1.6466	9.05823e-05	Down
ENSG00000307297	ENSG00000307297	lncRNA	150.557	-3.03285	3.54132e-16	Down
ENSG00000307359	ENSG00000307359	lncRNA	22.5632	-1.37943	0.0011243	Down
ENSG00000307510	ENSG00000307510	lncRNA	1396.97	-2.05793	4.15008e-11	Down
ENSG00000307578	ENSG00000307578	lncRNA	34.8392	-1.09545	0.00702098	Down
ENSG00000307579	ENSG00000307579	lncRNA	60.4818	-2.11538	4.46131e-07	Down
ENSG00000307804	ENSG00000307804	lncRNA	29.2726	-1.97384	5.99435e-06	Down
ENSG00000307901	ENSG00000307901	lncRNA	217.588	-1.65589	6.1821e-07	Down
ENSG00000307903	ENSG00000307903	lncRNA	8.90895	-1.08492	0.00505714	Down
ENSG00000307941	ENSG00000307941	lncRNA	34.673	-2.10085	1.25391e-06	Down
ENSG00000308167	ENSG00000308167	lncRNA	74.1431	-1.35127	0.00108064	Down
ENSG00000308692	ENSG00000308692	lncRNA	100.748	-1.03571	0.00370252	Down
ENSG00000309040	ENSG00000309040	lncRNA	36.6776	-1.16163	0.00532648	Down
ENSG00000309237	ENSG00000309237	lncRNA	11.016	-1.3907	0.00159849	Down
ENSG00000309567	ENSG00000309567	lncRNA	39.0617	-2.89475	3.41524e-08	Down
ENSG00000309585	ENSG00000309585	lncRNA	26.9743	-2.34691	5.14062e-07	Down
ENSG00000309905	ENSG00000309905	lncRNA	26.7191	-2.49245	1.63657e-05	Down
ENSG00000310059	ENSG00000310059	lncRNA	295.403	-2.06383	3.1848e-07	Down
ENSG00000310451	ENSG00000310451	lncRNA	604.011	-1.20865	1.22361e-06	Down
ENSG00000005513	SOX8	protein_coding	23.0435	1.27123	2.18211e-05	Up
ENSG00000007237	GAS7	protein_coding	40.9839	1.06899	0.0092707	Up
ENSG00000008086	CDKL5	protein_coding	56.2885	1.73087	3.20331e-05	Up
ENSG00000008735	MAPK8IP2	protein_coding	151.952	1.58584	1.06119e-05	Up
ENSG00000011465	DCN	protein_coding	687.089	2.0389	1.54191e-14	Up
ENSG00000018408	WWTR1	protein_coding	524.233	3.41004	1.04543e-45	Up
ENSG00000019144	PHLDB1	protein_coding	292.607	2.07999	9.1441e-08	Up
ENSG00000020633	RUNX3	protein_coding	303.84	3.35529	2.93004e-30	Up
ENSG00000030419	IKZF2	protein_coding	1925.34	1.04429	0.00372703	Up
ENSG00000038945	MSR1	protein_coding	2627.69	1.98001	8.66507e-16	Up
ENSG00000050405	LIMA1	protein_coding	856.343	1.13561	1.56014e-06	Up
ENSG00000053328	METTL24	protein_coding	40.6353	1.4799	0.000237455	Up
ENSG00000054793	ATP9A	protein_coding	1279.23	1.12539	1.73624e-08	Up
ENSG00000060718	COL11A1	protein_coding	3391.97	2.5399	1.62536e-14	Up
ENSG00000064218	DMRT3	protein_coding	15.8401	1.73593	0.000148191	Up
ENSG00000066382	MPPED2	protein_coding	2445.01	2.23855	1.05666e-21	Up
ENSG00000066735	KIF26A	protein_coding	145.742	1.01493	0.0129373	Up
ENSG00000067798	NAV3	protein_coding	44.7694	1.85392	8.51647e-06	Up
ENSG00000069018	TRPC7	protein_coding	24.1116	1.06625	0.0112172	Up
ENSG00000072041	SLC6A15	protein_coding	74.4744	2.68414	2.86923e-10	Up
ENSG00000073464	CLCN4	protein_coding	97.9899	1.47247	4.84525e-05	Up
ENSG00000075223	SEMA3C	protein_coding	2580.59	4.19807	1.26201e-41	Up
ENSG00000075891	PAX2	protein_coding	1502.27	1.29003	0.000331733	Up
ENSG00000076555	ACACB	protein_coding	395.273	1.0165	5.75399e-05	Up
ENSG00000084110	HAL	protein_coding	16.3058	1.03903	0.0142732	Up
ENSG00000091656	ZFHX4	protein_coding	2074.46	1.47867	2.75811e-06	Up
ENSG00000095596	CYP26A1	protein_coding	149.206	1.16472	0.000768397	Up
ENSG00000099822	HCN2	protein_coding	163.937	1.27246	0.000527908	Up
ENSG00000100867	DHRS2	protein_coding	50.5239	1.02248	0.0108448	Up
ENSG00000101255	TRIB3	protein_coding	111.889	1.70259	2.25209e-05	Up
ENSG00000101773	RBBP8	protein_coding	2911.57	1.09529	0.00459646	Up
ENSG00000105409	ATP1A3	protein_coding	55.9248	1.11024	0.00783023	Up
ENSG00000106415	GLCCI1	protein_coding	249.682	1.29118	0.000126852	Up
ENSG00000106868	SUSD1	protein_coding	40.1946	1.02062	0.00989049	Up
ENSG00000107105	ELAVL2	protein_coding	91.163	1.26068	0.00130981	Up
ENSG00000107611	CUBN	protein_coding	175.96	1.10924	0.00789277	Up
ENSG00000109738	GLRB	protein_coding	70.5423	2.30906	7.77303e-09	Up
ENSG00000111331	OAS3	protein_coding	33.1057	1.92175	5.26913e-06	Up
ENSG00000111817	DSE	protein_coding	3761.03	1.06468	4.88009e-06	Up
ENSG00000113763	UNC5A	protein_coding	38.5049	1.02108	0.0152058	Up
ENSG00000114861	FOXP1	protein_coding	48.7821	1.32303	0.00157418	Up
ENSG00000115107	STEAP3	protein_coding	136.957	1.00518	0.000626027	Up
ENSG00000115263	GCG	protein_coding	22.7005	1.21348	0.00388442	Up
ENSG00000115306	SPTBN1	protein_coding	13530.5	1.02341	1.55282e-08	Up
ENSG00000116132	PRRX1	protein_coding	1661.77	3.45833	4.63196e-28	Up
ENSG00000116299	ELAPOR1	protein_coding	29.379	1.12892	0.00579572	Up
ENSG00000116544	DLGAP3	protein_coding	42.7504	1.66013	4.56894e-05	Up
ENSG00000118094	TREH	protein_coding	38.5526	1.45588	0.000505688	Up
ENSG00000119801	YPEL5	protein_coding	100.758	1.00874	0.00209904	Up
ENSG00000120332	TNN	protein_coding	245.931	3.60051	2.15177e-22	Up
ENSG00000121743	GJA3	protein_coding	88.1418	1.06256	0.00105204	Up
ENSG00000121858	TNFSF10	protein_coding	1004.25	1.50404	4.19541e-07	Up
ENSG00000122025	FLT3	protein_coding	60.096	1.06697	0.00709255	Up
ENSG00000123612	ACVR1C	protein_coding	34.548	1.10326	0.00867785	Up
ENSG00000126107	HECTD3	protein_coding	447.135	1.33541	0.000676179	Up
ENSG00000126952	NXF5	transcribed_unprocessed_pseudogene	24.3769	1.06223	0.0116219	Up
ENSG00000128567	PODXL	protein_coding	230.997	1.1594	0.000756763	Up
ENSG00000129003	VPS13C	protein_coding	608.068	1.43156	9.59583e-05	Up
ENSG00000129422	MTUS1	protein_coding	243.211	1.22795	0.000146928	Up
ENSG00000130675	MNX1	protein_coding	115.788	1.79711	1.72801e-06	Up
ENSG00000132204	LINC00470	lncRNA	356.626	1.45123	8.39547e-07	Up
ENSG00000132321	IQCA1	protein_coding	137.018	1.21057	0.000265826	Up
ENSG00000133639	BTG1	protein_coding	195.745	1.66178	1.39535e-06	Up
ENSG00000135083	CCNJL	protein_coding	68.3502	2.59145	5.49651e-10	Up
ENSG00000135502	SLC26A10P	transcribed_unitary_pseudogene	257.158	1.0018	0.00924969	Up
ENSG00000135842	NIBAN1	protein_coding	295.318	2.75729	7.26818e-16	Up
ENSG00000136153	LMO7	protein_coding	273.382	1.13894	0.000139589	Up
ENSG00000136156	ITM2B	protein_coding	2957.09	1.89246	4.97484e-17	Up
ENSG00000136928	GABBR2	protein_coding	611.906	1.07902	0.00436942	Up
ENSG00000138395	CDK15	protein_coding	25.6001	1.07074	0.00114254	Up
ENSG00000138678	GPAT3	protein_coding	159.872	1.19249	0.000657531	Up
ENSG00000138722	MMRN1	protein_coding	2412.6	1.46819	9.01915e-06	Up
ENSG00000139329	LUM	protein_coding	295.982	1.87322	1.98972e-09	Up
ENSG00000139515	PDX1	protein_coding	11.4767	1.43386	8.24032e-05	Up
ENSG00000141084	RANBP10	protein_coding	977.372	1.03563	1.39594e-05	Up
ENSG00000141748	ARL5C	protein_coding	16.0376	1.01876	0.010982	Up
ENSG00000142197	DOP1B	protein_coding	164.868	1.09714	0.00113624	Up
ENSG00000144895	EIF2A	protein_coding	739.86	1.1168	7.41163e-07	Up
ENSG00000145147	SLIT2	protein_coding	12753.4	1.56349	3.66731e-08	Up
ENSG00000145335	SNCA	protein_coding	561.848	1.06867	0.00308654	Up
ENSG00000145362	ANK2	protein_coding	1745.84	1.28107	4.49345e-05	Up
ENSG00000145431	PDGFC	protein_coding	1174.9	2.76232	3.0318e-18	Up
ENSG00000145681	HAPLN1	protein_coding	20.5549	1.25473	3.23675e-05	Up
ENSG00000148154	UGCG	protein_coding	783.339	1.14536	2.10977e-07	Up
ENSG00000149328	GLB1L2	protein_coding	187.064	1.00202	0.00822789	Up
ENSG00000150907	FOXO1	protein_coding	1810.46	1.17684	0.00377897	Up
ENSG00000151012	SLC7A11	protein_coding	387.785	1.27396	1.01339e-06	Up
ENSG00000151376	ME3	protein_coding	33.9451	1.01372	0.0134947	Up
ENSG00000151689	INPP1	protein_coding	36.8541	1.3143	0.00139349	Up
ENSG00000151789	ZNF385D	protein_coding	1940.3	1.12963	1.8352e-08	Up
ENSG00000151834	GABRA2	protein_coding	1546.8	1.23172	1.22806e-09	Up
ENSG00000151967	SCHIP1	protein_coding	507.646	1.73398	1.65688e-06	Up
ENSG00000152154	TMEM178A	protein_coding	83.5915	1.99247	7.1269e-08	Up
ENSG00000152578	GRIA4	protein_coding	2430.41	1.05147	0.00197167	Up
ENSG00000152977	ZIC1	protein_coding	63.6209	3.21938	2.85604e-07	Up
ENSG00000153404	PLEKHG4B	protein_coding	104.905	2.18042	8.29617e-09	Up
ENSG00000154188	ANGPT1	protein_coding	4273.07	1.98875	4.88494e-17	Up
ENSG00000154277	UCHL1	protein_coding	1146.99	3.01982	5.57101e-18	Up
ENSG00000154342	WNT3A	protein_coding	14.1571	1.02319	0.0144586	Up
ENSG00000154930	ACSS1	protein_coding	24.5603	1.91003	1.48112e-05	Up
ENSG00000156042	CFAP70	protein_coding	131.238	1.14268	0.000324601	Up
ENSG00000158321	AUTS2	protein_coding	8328.71	1.02167	0.00681492	Up
ENSG00000158683	PKD1L1	protein_coding	73.6534	1.06126	0.00639192	Up
ENSG00000160207	HSF2BP	protein_coding	255.587	1.07493	0.0021905	Up
ENSG00000162433	AK4	protein_coding	29.2139	1.0503	0.00228597	Up
ENSG00000162458	FBLIM1	protein_coding	243.303	1.28505	0.000596819	Up
ENSG00000162618	ADGRL4	protein_coding	46.1198	1.09062	0.00210411	Up
ENSG00000162849	KIF26B	protein_coding	429.236	1.43457	0.000217145	Up
ENSG00000163132	MSX1	protein_coding	64.5067	1.94358	4.94285e-07	Up
ENSG00000163520	FBLN2	protein_coding	17.4852	1.11227	0.00685748	Up
ENSG00000163694	RBM47	protein_coding	235.73	1.19111	0.000522126	Up
ENSG00000163754	GYG1	protein_coding	634.25	1.01536	3.98924e-06	Up
ENSG00000164398	ACSL6	protein_coding	22.5635	1.1284	0.00755756	Up
ENSG00000164451	CALHM4	protein_coding	151.042	4.71006	3.9131e-17	Up
ENSG00000164756	SLC30A8	protein_coding	38.246	1.39991	0.000198406	Up
ENSG00000164796	CSMD3	protein_coding	74.3496	2.49669	3.68942e-10	Up
ENSG00000164946	FREM1	protein_coding	3950.71	2.11571	5.82136e-10	Up
ENSG00000165092	ALDH1A1	protein_coding	2368.85	1.96301	8.80478e-12	Up
ENSG00000165805	C12orf50	protein_coding	10.238	1.15863	0.00428444	Up
ENSG00000168505	GBX2	protein_coding	43.9244	1.39753	0.000835902	Up
ENSG00000168710	AHCYL1	protein_coding	3538.4	1.42383	1.08895e-06	Up
ENSG00000168824	NSG1	protein_coding	56.7382	1.01348	0.0157561	Up
ENSG00000170468	RIOX1	protein_coding	61.599	1.32866	0.000754161	Up
ENSG00000170558	CDH2	protein_coding	1736.25	1.00304	0.000827399	Up
ENSG00000171056	SOX7	protein_coding	23.7099	1.29276	0.00227561	Up
ENSG00000171798	KNDC1	protein_coding	12.0547	1.02046	0.009742	Up
ENSG00000173626	TRAPPC3L	protein_coding	281.799	4.849	1.3049e-30	Up
ENSG00000174672	BRSK2	protein_coding	625.739	1.34644	0.000230215	Up
ENSG00000174963	ZIC4	protein_coding	38.0285	2.58371	7.54488e-08	Up
ENSG00000176595	KBTBD11	protein_coding	73.775	1.31474	0.000148608	Up
ENSG00000176845	METRNL	protein_coding	83.9462	1.08685	0.00923068	Up
ENSG00000176884	GRIN1	protein_coding	22.1325	1.23348	0.00164468	Up
ENSG00000178033	CALHM5	protein_coding	79.19	3.59763	4.35914e-14	Up
ENSG00000179104	TMTC2	protein_coding	148.214	2.50799	1.70059e-10	Up
ENSG00000179399	GPC5	protein_coding	4977.78	2.09948	9.2716e-13	Up
ENSG00000181467	RAP2B	protein_coding	176.99	1.50674	6.84845e-05	Up
ENSG00000181751	MACIR	protein_coding	131.747	1.20743	0.00192611	Up
ENSG00000181788	SIAH2	protein_coding	186.79	1.07183	0.00071738	Up
ENSG00000182050	MGAT4C	protein_coding	971.333	1.606	4.13032e-07	Up
ENSG00000182177	ASB18	protein_coding	332.567	1.49294	1.86549e-05	Up
ENSG00000182389	CACNB4	protein_coding	1766.15	1.00886	1.08607e-05	Up
ENSG00000182718	ANXA2	protein_coding	1121.21	1.73352	2.24998e-16	Up
ENSG00000182771	GRID1	protein_coding	507.259	2.24945	1.50649e-08	Up
ENSG00000183570	PCBP3	protein_coding	511.35	1.15485	2.12575e-05	Up
ENSG00000183722	LHFPL6	protein_coding	1696.56	1.69303	8.13431e-06	Up
ENSG00000184305	CCSER1	protein_coding	1757.78	1.43775	4.1516e-06	Up
ENSG00000184371	CSF1	protein_coding	319.984	1.43729	0.000218444	Up
ENSG00000184828	ZBTB7C	protein_coding	113.686	1.75466	1.29133e-05	Up
ENSG00000185046	ANKS1B	protein_coding	878.743	1.02329	0.00322817	Up
ENSG00000185565	LSAMP	protein_coding	1390.36	4.69458	5.23291e-41	Up
ENSG00000187653	TMSB4XP8	processed_pseudogene	55.8098	1.05263	0.00751137	Up
ENSG00000188626	GOLGA8M	protein_coding	107.154	1.60836	1.61381e-05	Up
ENSG00000189241	TSPYL1	protein_coding	1601.92	1.08941	5.09537e-06	Up
ENSG00000196074	SYCP2	protein_coding	74.5791	1.08236	0.00156273	Up
ENSG00000196428	TSC22D2	protein_coding	1303.87	1.35959	0.000257217	Up
ENSG00000196482	ESRRG	protein_coding	2724.63	1.05241	0.00155601	Up
ENSG00000196557	CACNA1H	protein_coding	138.742	4.59897	7.27636e-19	Up
ENSG00000198010	DLGAP2	protein_coding	1344.12	1.21778	1.1571e-05	Up
ENSG00000198211	ENSG00000198211	protein_coding	135.51	1.04097	0.0128027	Up
ENSG00000198879	SFMBT2	protein_coding	151.106	2.07807	3.11526e-08	Up
ENSG00000205403	CFI	protein_coding	20.6512	1.03881	0.0141746	Up
ENSG00000214110	LDHAP4	transcribed_processed_pseudogene	29.1164	1.01467	0.0130552	Up
ENSG00000215237	ENSG00000215237	transcribed_unprocessed_pseudogene	150.216	2.24554	4.88585e-10	Up
ENSG00000217236	SP9	protein_coding	18.088	1.67442	0.000298871	Up
ENSG00000223812	PYDC2-AS1	lncRNA	110.397	1.66627	2.45051e-05	Up
ENSG00000223859	ENSG00000223859	lncRNA	24.7492	1.14927	0.00643895	Up
ENSG00000224189	HAGLR	lncRNA	17.7485	1.28799	0.000968539	Up
ENSG00000224644	ENSG00000224644	lncRNA	76.3942	1.30928	0.00124631	Up
ENSG00000225472	NFIB-AS1	lncRNA	2163.24	1.26513	3.06004e-07	Up
ENSG00000225605	ENSG00000225605	lncRNA	46.4705	1.19004	0.00332017	Up
ENSG00000225689	ENSG00000225689	lncRNA	1280.95	1.52118	2.59202e-08	Up
ENSG00000227279	ENSG00000227279	lncRNA	229.077	1.02089	0.00182617	Up
ENSG00000227308	LINC02832	lncRNA	131.512	1.46751	0.000230819	Up
ENSG00000228108	SPTBN1-AS1	lncRNA	724.26	1.37068	1.80681e-08	Up
ENSG00000228289	ENSG00000228289	transcribed_processed_pseudogene	11.7343	1.21037	0.00335138	Up
ENSG00000228933	ENSG00000228933	lncRNA	309.869	2.90683	6.51149e-14	Up
ENSG00000229404	LINC00858	lncRNA	17.8165	1.02961	0.00334074	Up
ENSG00000229456	RLIMP1	processed_pseudogene	50.0281	1.59458	0.000110147	Up
ENSG00000229941	PDE11A-AS1	lncRNA	62.9316	1.34292	0.000517066	Up
ENSG00000231175	LINC01720	lncRNA	97.0674	1.37315	0.000151035	Up
ENSG00000231453	LINC01305	lncRNA	23.6648	1.90083	9.109e-05	Up
ENSG00000232000	CLCN3P1	transcribed_unprocessed_pseudogene	76.7814	1.71123	3.05305e-05	Up
ENSG00000232192	KIF26B-AS1	lncRNA	41.221	1.26138	0.00261277	Up
ENSG00000232885	GPC5-AS2	lncRNA	174.752	2.99159	2.07658e-16	Up
ENSG00000233611	GBX2-AS1	lncRNA	927.12	1.46783	7.16562e-06	Up
ENSG00000233644	ARHGEF7-IT1	lncRNA	44.9227	1.15743	0.00513309	Up
ENSG00000234117	ENSG00000234117	lncRNA	48.5003	3.26675	6.95011e-07	Up
ENSG00000234257	SOD2P1	processed_pseudogene	11.7985	1.03825	0.000313546	Up
ENSG00000234323	LINC01505	lncRNA	1303.75	1.00856	0.000808196	Up
ENSG00000234752	LINC02676	lncRNA	39.4975	1.65363	2.12941e-05	Up
ENSG00000234943	ENSG00000234943	lncRNA	34.6503	1.1508	0.00503921	Up
ENSG00000235300	SKAP1-AS2	lncRNA	23.1862	1.19383	0.00472031	Up
ENSG00000235875	ARHGEF7-AS2	lncRNA	13.4935	1.10777	0.00656901	Up
ENSG00000235984	GPC5-AS1	lncRNA	16.0916	1.65116	0.000172772	Up
ENSG00000236240	GPC5-IT1	lncRNA	72.5755	3.01192	3.2146e-12	Up
ENSG00000236283	ENSG00000236283	lncRNA	38.2215	1.074	0.000249349	Up
ENSG00000236841	ENSG00000236841	lncRNA	23.1713	1.18741	0.00476354	Up
ENSG00000237844	ENSG00000237844	lncRNA	91.7821	2.57157	2.81604e-10	Up
ENSG00000239767	ENSG00000239767	lncRNA	63.9144	3.68413	3.52769e-10	Up
ENSG00000240922	LSAMP-AS1	lncRNA	270.358	4.16266	1.37362e-21	Up
ENSG00000241211	IQCJ-SCHIP1-AS1	lncRNA	11.8921	1.47151	6.64977e-05	Up
ENSG00000241313	WWTR1-AS1	lncRNA	38.5829	2.46051	1.55913e-07	Up
ENSG00000242242	NECTIN3-AS1	lncRNA	61.8122	1.23413	0.00208301	Up
ENSG00000243479	MNX1-AS1	lncRNA	54.8901	1.56741	4.5797e-05	Up
ENSG00000243550	LINC01214	lncRNA	203.008	1.35496	0.000141977	Up
ENSG00000244125	ENSG00000244125	lncRNA	26.0967	1.23948	0.00305617	Up
ENSG00000245904	BTG1-DT	lncRNA	58.1154	1.58786	3.43307e-05	Up
ENSG00000247134	ENSG00000247134	lncRNA	108.229	1.31795	0.000701483	Up
ENSG00000248211	TRPC7-AS1	lncRNA	62.8738	1.30009	0.000802047	Up
ENSG00000248228	SLIT2-IT1	lncRNA	94.3582	1.25816	0.000612981	Up
ENSG00000248309	MEF2C-AS1	lncRNA	94.2935	1.51257	0.000224625	Up
ENSG00000248837	ENSG00000248837	lncRNA	18.2931	1.37805	0.000389709	Up
ENSG00000248905	FMN1	protein_coding	28.5788	1.51772	0.000165647	Up
ENSG00000249330	ENSG00000249330	lncRNA	15.9235	1.70695	0.0003776	Up
ENSG00000249413	ENSG00000249413	lncRNA	116.945	3.33421	5.92456e-15	Up
ENSG00000249500	LINC01179	lncRNA	26.6545	1.06279	0.00496354	Up
ENSG00000250033	SLC7A11-AS1	lncRNA	137.925	1.31784	2.30526e-05	Up
ENSG00000250320	EDIL3-DT	lncRNA	35.3043	1.26903	0.000232202	Up
ENSG00000250453	ENSG00000250453	lncRNA	63.562	1.02987	0.00664712	Up
ENSG00000250846	EPHA5-AS1	lncRNA	114.518	1.1468	0.00581233	Up
ENSG00000251026	NIHCOLE	lncRNA	232.917	3.67953	3.32614e-18	Up
ENSG00000253184	ENSG00000253184	lncRNA	236.025	4.66288	1.3961e-13	Up
ENSG00000253327	RAD21-AS1	lncRNA	204.605	1.02299	0.000135732	Up
ENSG00000253496	ENSG00000253496	lncRNA	617.986	5.1969	2.82066e-34	Up
ENSG00000253661	ZFHX4-AS1	lncRNA	177.219	1.36491	0.000114628	Up
ENSG00000253696	KBTBD11-OT1	lncRNA	16.4558	1.10086	0.00974617	Up
ENSG00000254489	MPPED2-AS1	lncRNA	68.2187	2.52412	4.15189e-11	Up
ENSG00000255480	ENSG00000255480	lncRNA	47.7691	1.38342	0.000665978	Up
ENSG00000256043	CTSO	protein_coding	39.2216	1.49421	0.000212105	Up
ENSG00000256312	ENSG00000256312	lncRNA	10.9643	1.24384	0.00261612	Up
ENSG00000256576	LINC02361	lncRNA	8.85947	1.18034	0.00426176	Up
ENSG00000257242	LINC01619	lncRNA	111.114	1.302	0.00111159	Up
ENSG00000257256	ENSG00000257256	lncRNA	158.579	1.04822	0.000398937	Up
ENSG00000257259	LINC02388	lncRNA	31.3092	1.07958	0.00572816	Up
ENSG00000257452	ENSG00000257452	lncRNA	34.3434	1.72702	3.51047e-05	Up
ENSG00000257453	PHLDA1-AS1	lncRNA	88.9761	1.82929	2.68587e-06	Up
ENSG00000257458	ENSG00000257458	lncRNA	22.3976	1.08101	0.0100143	Up
ENSG00000257893	LINC02404	lncRNA	44.4298	2.66769	1.12401e-09	Up
ENSG00000257912	LINC02258	lncRNA	115.432	4.38385	2.08287e-15	Up
ENSG00000257940	ENSG00000257940	lncRNA	8.27118	1.05497	0.00652475	Up
ENSG00000258077	ENSG00000258077	lncRNA	40.3033	1.50492	0.000220759	Up
ENSG00000258100	LINC02823	lncRNA	175.715	1.65995	1.17652e-06	Up
ENSG00000258125	ENSG00000258125	lncRNA	20.2905	1.67211	0.000115897	Up
ENSG00000258128	MKRN9P	transcribed_processed_pseudogene	24.1976	2.28087	8.07962e-07	Up
ENSG00000258185	ENSG00000258185	lncRNA	730.588	1.41867	2.7773e-09	Up
ENSG00000258231	ENSG00000258231	lncRNA	38.5187	1.02004	0.0116541	Up
ENSG00000258947	TUBB3	protein_coding	114.318	1.14597	0.00568139	Up
ENSG00000259543	ENSG00000259543	lncRNA	175.615	1.65227	1.59047e-05	Up
ENSG00000259564	ENSG00000259564	lncRNA	302.179	1.54839	3.63306e-05	Up
ENSG00000259692	LINC01418	lncRNA	51.5625	1.22174	0.0022812	Up
ENSG00000259953	LINC02977	lncRNA	12.8645	1.30616	0.00177088	Up
ENSG00000260807	CEROX1	lncRNA	11.3839	1.15301	0.000221056	Up
ENSG00000261377	PDCD6IPP2	transcribed_unprocessed_pseudogene	62.4507	1.02346	0.0113736	Up
ENSG00000263551	ENSG00000263551	lncRNA	147.584	2.56475	2.22069e-10	Up
ENSG00000265417	ENSG00000265417	processed_pseudogene	14.8862	1.04876	0.000171533	Up
ENSG00000266602	ENSG00000266602	lncRNA	638.052	1.17273	6.8573e-06	Up
ENSG00000266850	ENSG00000266850	lncRNA	766.251	1.3392	0.000613105	Up
ENSG00000267275	KLF2-DT	lncRNA	35.4622	1.05992	0.00930254	Up
ENSG00000271395	LINC02336	lncRNA	47.986	2.92415	4.07174e-09	Up
ENSG00000271811	ENSG00000271811	lncRNA	66.7024	2.52907	1.75299e-09	Up
ENSG00000275342	PRAG1	protein_coding	25.6535	1.24695	0.00312923	Up
ENSG00000277695	ENSG00000277695	lncRNA	22.6577	1.0632	0.00578329	Up
ENSG00000278588	H2BC10	protein_coding	70.9098	1.43814	0.000454715	Up
ENSG00000279048	ENSG00000279048	TEC	47.1753	1.7822	1.11393e-05	Up
ENSG00000280414	ENSG00000280414	TEC	11.7738	1.28746	0.0019057	Up
ENSG00000282865	ENSG00000282865	TEC	10.7593	1.2266	0.00238792	Up
ENSG00000283154	IQCJ-SCHIP1	protein_coding	513.099	1.72898	1.28781e-06	Up
ENSG00000283462	ENSG00000283462	lncRNA	21.5733	1.50827	1.13223e-05	Up
ENSG00000283647	ENSG00000283647	lncRNA	26.1896	1.156	0.0061502	Up
ENSG00000283982	ENSG00000283982	lncRNA	42.8439	1.31321	0.000823391	Up
ENSG00000285446	ENSG00000285446	protein_coding	1623.63	1.21423	3.00349e-06	Up
ENSG00000285708	ENSG00000285708	protein_coding	49.6674	1.35776	0.00115406	Up
ENSG00000285846	ENSG00000285846	lncRNA	165.156	1.13453	0.00074728	Up
ENSG00000285863	ENSG00000285863	lncRNA	107.466	1.38018	0.00040163	Up
ENSG00000286072	ENSG00000286072	lncRNA	27.5306	1.01067	0.0092419	Up
ENSG00000286500	ENSG00000286500	lncRNA	46.6613	2.21826	5.08406e-08	Up
ENSG00000286913	ENSG00000286913	lncRNA	38.1708	1.64346	1.9449e-05	Up
ENSG00000287159	ENSG00000287159	lncRNA	103.315	3.13995	4.7372e-15	Up
ENSG00000287383	ENSG00000287383	lncRNA	42.1546	1.76106	5.97925e-06	Up
ENSG00000287424	ENSG00000287424	lncRNA	26.8948	1.03477	0.00657315	Up
ENSG00000288542	ENSG00000288542	lncRNA	1164.02	1.19262	0.00346253	Up
ENSG00000288817	ENSG00000288817	lncRNA	1483.19	1.12982	2.49807e-05	Up
ENSG00000288902	ENSG00000288902	lncRNA	159.54	1.3401	0.000824837	Up
ENSG00000289292	ENSG00000289292	lncRNA	27.1433	1.01208	0.0134061	Up
ENSG00000289605	ENSG00000289605	lncRNA	562.921	1.82631	1.14006e-08	Up
ENSG00000289885	ENSG00000289885	lncRNA	193.441	1.47568	0.000106862	Up
ENSG00000291185	ENSG00000291185	lncRNA	1455.27	1.58483	5.60937e-05	Up
ENSG00000293096	ENSG00000293096	lncRNA	152.294	4.34948	1.02882e-25	Up
ENSG00000293802	ENSG00000293802	lncRNA	47.5294	1.35866	0.000586915	Up
ENSG00000294010	ENSG00000294010	lncRNA	354.475	1.78937	1.41435e-12	Up
ENSG00000294527	ENSG00000294527	lncRNA	11.579	1.46053	0.00132906	Up
ENSG00000294659	ENSG00000294659	lncRNA	1528.36	3.20136	1.18544e-26	Up
ENSG00000294677	ENSG00000294677	lncRNA	652.257	3.32689	8.3878e-28	Up
ENSG00000294806	ENSG00000294806	lncRNA	72.1946	1.01236	0.0104777	Up
ENSG00000295337	ENSG00000295337	lncRNA	41.8364	1.04274	0.00965911	Up
ENSG00000295657	ENSG00000295657	lncRNA	185.958	1.0558	0.00672308	Up
ENSG00000295753	ENSG00000295753	lncRNA	27.0713	1.37339	0.00114648	Up
ENSG00000295789	ENSG00000295789	lncRNA	30.3409	1.36088	0.000156899	Up
ENSG00000295968	ENSG00000295968	lncRNA	389.352	1.5905	1.31513e-05	Up
ENSG00000296221	ENSG00000296221	lncRNA	118.19	1.10212	0.00157162	Up
ENSG00000296601	ENSG00000296601	lncRNA	12.3357	1.14118	0.0031851	Up
ENSG00000297389	ENSG00000297389	lncRNA	656.245	1.76533	2.28959e-07	Up
ENSG00000297410	ENSG00000297410	lncRNA	21.9122	1.03643	0.00199064	Up
ENSG00000297462	ENSG00000297462	lncRNA	9.55668	1.06446	0.00926001	Up
ENSG00000297708	ENSG00000297708	lncRNA	80.4432	3.20957	2.82114e-13	Up
ENSG00000297753	ENSG00000297753	lncRNA	61.5464	3.22941	3.16938e-07	Up
ENSG00000298221	ENSG00000298221	lncRNA	15.9462	1.11297	0.000111468	Up
ENSG00000298259	ENSG00000298259	lncRNA	19.6083	1.3654	0.000501265	Up
ENSG00000298428	ENSG00000298428	lncRNA	50.9481	1.69388	2.83224e-05	Up
ENSG00000298874	ENSG00000298874	lncRNA	44.0881	1.11305	0.00626588	Up
ENSG00000298882	ENSG00000298882	lncRNA	34.7126	1.5079	0.000158379	Up
ENSG00000298898	ENSG00000298898	lncRNA	55.6378	2.10706	3.22625e-07	Up
ENSG00000298914	ENSG00000298914	lncRNA	16.0485	1.2841	0.000982597	Up
ENSG00000298992	ENSG00000298992	lncRNA	185.336	2.26746	2.53113e-09	Up
ENSG00000299023	ENSG00000299023	lncRNA	14.5948	1.30272	0.000918201	Up
ENSG00000299362	ENSG00000299362	lncRNA	88.3821	1.05299	0.00113062	Up
ENSG00000299386	ENSG00000299386	lncRNA	46.5517	1.3381	0.000884908	Up
ENSG00000299496	ENSG00000299496	lncRNA	37.1241	1.21937	0.00361374	Up
ENSG00000299665	ENSG00000299665	lncRNA	43.4591	1.19729	0.0029266	Up
ENSG00000299696	ENSG00000299696	lncRNA	31.8554	2.027	2.33487e-06	Up
ENSG00000300083	ENSG00000300083	lncRNA	25.4317	1.11371	0.00661629	Up
ENSG00000300146	ENSG00000300146	lncRNA	18.6061	1.08813	0.00506431	Up
ENSG00000300388	ENSG00000300388	lncRNA	15.7617	1.00993	0.000174548	Up
ENSG00000300422	ENSG00000300422	lncRNA	159.965	1.09184	0.00581368	Up
ENSG00000300507	ENSG00000300507	lncRNA	251.612	1.2998	0.00119707	Up
ENSG00000300563	ENSG00000300563	lncRNA	88.9078	3.18068	1.12109e-14	Up
ENSG00000300768	ENSG00000300768	lncRNA	26.933	1.76253	3.85026e-05	Up
ENSG00000300833	ENSG00000300833	lncRNA	12.3055	1.09503	0.000227948	Up
ENSG00000301182	ENSG00000301182	lncRNA	473.128	1.65706	2.18374e-06	Up
ENSG00000301238	ENSG00000301238	lncRNA	14.7481	1.1882	0.000102321	Up
ENSG00000301356	ENSG00000301356	lncRNA	153.902	2.62553	1.00751e-10	Up
ENSG00000301404	ENSG00000301404	lncRNA	18.712	1.12304	0.00334848	Up
ENSG00000301792	ENSG00000301792	lncRNA	387.48	1.1054	1.36113e-05	Up
ENSG00000301867	ENSG00000301867	lncRNA	45.7257	1.0865	0.00469119	Up
ENSG00000301996	ENSG00000301996	lncRNA	96.5335	1.4467	0.000136934	Up
ENSG00000302302	ENSG00000302302	lncRNA	25.5644	1.00811	0.0117548	Up
ENSG00000302470	ENSG00000302470	lncRNA	60.2044	1.55399	0.000103151	Up
ENSG00000303941	ENSG00000303941	lncRNA	15.9212	1.14702	0.00142596	Up
ENSG00000304228	ENSG00000304228	lncRNA	35.9514	1.43733	0.000408569	Up
ENSG00000304555	ENSG00000304555	lncRNA	31.2337	2.33716	1.81073e-06	Up
ENSG00000304706	ENSG00000304706	lncRNA	167.96	1.34818	2.53183e-06	Up
ENSG00000304978	ENSG00000304978	lncRNA	24.5905	1.27964	0.00229878	Up
ENSG00000305906	ENSG00000305906	lncRNA	13.8828	1.42485	0.000973815	Up
ENSG00000306143	ENSG00000306143	lncRNA	202.375	1.69654	6.85983e-10	Up
ENSG00000306403	ENSG00000306403	lncRNA	73.6311	1.47213	5.01748e-05	Up
ENSG00000306502	ENSG00000306502	lncRNA	14.0067	1.06452	0.0116961	Up
ENSG00000306770	ENSG00000306770	lncRNA	42.3735	2.06855	1.07832e-06	Up
ENSG00000306801	ENSG00000306801	lncRNA	29.5445	1.33194	0.000118552	Up
ENSG00000306888	ENSG00000306888	lncRNA	40.3511	1.65566	1.94412e-05	Up
ENSG00000307485	ENSG00000307485	lncRNA	43.6125	1.02861	0.0120152	Up
ENSG00000307602	ENSG00000307602	lncRNA	9.85786	1.06306	0.00680289	Up
ENSG00000308455	ENSG00000308455	lncRNA	66.1658	1.94048	4.47904e-07	Up
ENSG00000308623	ENSG00000308623	lncRNA	35.401	2.52399	1.14366e-07	Up
ENSG00000308749	ENSG00000308749	lncRNA	26.6813	1.32266	0.000806702	Up
ENSG00000308901	ENSG00000308901	lncRNA	16.5658	1.19003	0.00472491	Up
ENSG00000308926	ENSG00000308926	lncRNA	13.2332	1.16013	0.0025541	Up
ENSG00000309459	ENSG00000309459	lncRNA	36.6926	1.0757	0.00988433	Up
ENSG00000309593	ENSG00000309593	lncRNA	980.715	1.18247	8.63814e-07	Up
ENSG00000309667	ENSG00000309667	lncRNA	26.5781	1.69509	3.74433e-05	Up

## Sheet: DEG - TCGAvGTEx
ENSEMBL	SYMBOL	Description	baseMean	log2FoldChange	pvalue	DEG
ENSG00000000460	FIRRM	protein_coding	492.946	1.20742	4.97831e-49	Up
ENSG00000001461	NIPAL3	protein_coding	1861.74	1.25902	1.01402e-48	Up
ENSG00000001561	ENPP4	protein_coding	1207.57	2.93321	3.96857e-179	Up
ENSG00000001617	SEMA3F	protein_coding	4612.16	2.33934	3.39609e-60	Up
ENSG00000002726	AOC1	protein_coding	1353.61	6.58972	7.00257e-100	Up
ENSG00000002745	WNT16	protein_coding	13.4181	2.31972	6.00045e-11	Up
ENSG00000003056	M6PR	protein_coding	3739.39	1.73863	2.18309e-85	Up
ENSG00000003147	ICA1	protein_coding	942.906	3.45873	2.0312e-159	Up
ENSG00000003249	DBNDD1	protein_coding	1703.33	1.39389	1.12074e-26	Up
ENSG00000003400	CASP10	protein_coding	989.882	1.85983	3.71825e-44	Up
ENSG00000004059	ARF5	protein_coding	6198.55	1.06473	5.51376e-38	Up
ENSG00000004455	AK2	protein_coding	8924.5	1.14331	1.06601e-51	Up
ENSG00000004468	CD38	protein_coding	307.631	2.91035	2.62575e-45	Up
ENSG00000004700	RECQL	protein_coding	915.117	1.77555	7.15071e-57	Up
ENSG00000004779	NDUFAB1	protein_coding	3188.21	1.62949	3.78468e-74	Up
ENSG00000004809	SLC22A16	protein_coding	29.1746	2.81498	3.41475e-21	Up
ENSG00000004838	ZMYND10	protein_coding	464.989	2.91732	2.18349e-40	Up
ENSG00000004948	CALCR	protein_coding	7.5646	3.02802	5.89301e-40	Up
ENSG00000004961	HCCS	protein_coding	1129.32	1.27724	1.16304e-57	Up
ENSG00000005001	PRSS22	protein_coding	632.042	5.54009	3.67497e-137	Up
ENSG00000005022	SLC25A5	protein_coding	12509.2	1.30379	7.27583e-44	Up
ENSG00000005059	MCUB	protein_coding	1211.08	1.84771	1.9487e-47	Up
ENSG00000005102	MEOX1	protein_coding	782.15	3.8479	1.85729e-38	Up
ENSG00000005801	ZNF195	protein_coding	1418.76	1.56901	8.11799e-80	Up
ENSG00000005844	ITGAL	protein_coding	454.683	1.00622	2.26295e-08	Up
ENSG00000006007	GDE1	protein_coding	3324.12	1.3497	2.09109e-79	Up
ENSG00000006047	YBX2	protein_coding	545.325	3.19797	1.02332e-69	Up
ENSG00000006059	KRT33A	protein_coding	1.02919	1.4607	0.0072443	Up
ENSG00000006327	TNFRSF12A	protein_coding	3447.5	3.2881	5.82439e-93	Up
ENSG00000006377	DLX6	protein_coding	112.812	2.6067	1.62189e-14	Up
ENSG00000006451	RALA	protein_coding	3583.36	1.85834	4.60377e-170	Up
ENSG00000006453	BAIAP2L1	protein_coding	2155.44	3.285	3.05618e-268	Up
ENSG00000006468	ETV1	protein_coding	561.169	2.94303	2.37512e-66	Up
ENSG00000006555	TTC22	protein_coding	1059.73	3.28135	2.16616e-130	Up
ENSG00000006611	USH1C	protein_coding	46.2239	2.02815	1.04489e-15	Up
ENSG00000006634	DBF4	protein_coding	1014.09	1.34547	7.07387e-48	Up
ENSG00000006659	LGALS14	protein_coding	14.171	5.64237	2.19669e-43	Up
ENSG00000006747	SCIN	protein_coding	238.174	2.16914	7.39821e-51	Up
ENSG00000006788	MYH13	protein_coding	4.63513	2.11841	4.33833e-09	Up
ENSG00000007038	PRSS21	protein_coding	1839.57	6.88863	1.28354e-172	Up
ENSG00000007062	PROM1	protein_coding	788.667	6.0376	2.07653e-104	Up
ENSG00000007264	MATK	protein_coding	145.099	1.99504	1.00059e-24	Up
ENSG00000007350	TKTL1	protein_coding	634.927	5.30504	2.31932e-34	Up
ENSG00000007933	FMO3	protein_coding	97.5129	2.99521	1.63502e-26	Up
ENSG00000007952	NOX1	protein_coding	26.8842	1.11667	3.1739e-18	Up
ENSG00000007968	E2F2	protein_coding	548.601	4.64367	2.43012e-158	Up
ENSG00000008282	SYPL1	protein_coding	7019.61	1.11607	2.9185e-52	Up
ENSG00000008283	CYB561	protein_coding	3869.15	2.2261	3.66617e-126	Up
ENSG00000008394	MGST1	protein_coding	2977.84	3.28654	7.94623e-54	Up
ENSG00000008952	SEC62	protein_coding	9727.69	1.1824	8.154e-59	Up
ENSG00000009694	TENM1	protein_coding	115.66	2.5373	2.312e-17	Up
ENSG00000009790	TRAF3IP3	protein_coding	119.869	2.80022	1.95976e-61	Up
ENSG00000009844	VTA1	protein_coding	2716.24	2.14771	8.07952e-193	Up
ENSG00000010030	ETV7	protein_coding	354.069	2.08286	1.64738e-30	Up
ENSG00000010072	SPRTN	protein_coding	703.793	1.56013	2.04264e-104	Up
ENSG00000010165	METTL13	protein_coding	2349.43	1.15682	1.22321e-81	Up
ENSG00000010270	STARD3NL	protein_coding	2169.04	1.05339	3.91404e-39	Up
ENSG00000010278	CD9	protein_coding	28456.4	3.75931	1.59662e-192	Up
ENSG00000010292	NCAPD2	protein_coding	7088.11	1.38827	2.52823e-45	Up
ENSG00000010310	GIPR	protein_coding	44.9726	1.34429	8.15892e-12	Up
ENSG00000010379	SLC6A13	protein_coding	213.943	3.84562	9.84769e-45	Up
ENSG00000010610	CD4	protein_coding	2559.58	1.34638	7.34508e-24	Up
ENSG00000011009	LYPLA2	protein_coding	4111.59	1.1133	1.43168e-41	Up
ENSG00000011198	ABHD5	protein_coding	1120.55	1.19596	2.19554e-46	Up
ENSG00000011201	ANOS1	protein_coding	709.827	3.38381	1.97378e-66	Up
ENSG00000011426	ANLN	protein_coding	1675.22	4.63027	3.08558e-269	Up
ENSG00000011600	TYROBP	protein_coding	3935.57	3.26528	3.05792e-87	Up
ENSG00000011677	GABRA3	protein_coding	113.283	6.35998	7.26382e-55	Up
ENSG00000012048	BRCA1	protein_coding	513.235	1.55206	3.7158e-28	Up
ENSG00000012223	LTF	protein_coding	827.659	6.86387	4.13773e-38	Up
ENSG00000013016	EHD3	protein_coding	988.099	1.22514	6.32761e-37	Up
ENSG00000013275	PSMC4	protein_coding	6383.77	1.10668	1.88659e-25	Up
ENSG00000013306	SLC25A39	protein_coding	9895.16	1.03347	3.98677e-35	Up
ENSG00000013725	CD6	protein_coding	260.162	2.3125	5.88742e-42	Up
ENSG00000014257	ACP3	protein_coding	657.126	3.23526	7.67724e-55	Up
ENSG00000014641	MDH1	protein_coding	6345.14	1.78823	2.96944e-131	Up
ENSG00000014824	SLC30A9	protein_coding	3985.47	1.36754	2.68398e-98	Up
ENSG00000015475	BID	protein_coding	1782.82	1.98279	6.59211e-87	Up
ENSG00000015568	RGPD5	protein_coding	15.2792	5.05556	1.62566e-224	Up
ENSG00000016082	ISL1	protein_coding	16.9001	2.7107	1.10635e-14	Up
ENSG00000017427	IGF1	protein_coding	397.582	1.53474	8.19031e-14	Up
ENSG00000017797	RALBP1	protein_coding	5663.34	1.47842	8.80801e-72	Up
ENSG00000018610	STEEP1	protein_coding	1208.45	1.11461	1.22967e-66	Up
ENSG00000019102	VSIG2	protein_coding	443.255	2.76441	6.73959e-23	Up
ENSG00000019186	CYP24A1	protein_coding	109.909	5.96624	1.60773e-58	Up
ENSG00000019505	SYT13	protein_coding	566.06	6.29728	3.88626e-176	Up
ENSG00000020633	RUNX3	protein_coding	1571.5	3.79407	3.9647e-66	Up
ENSG00000021300	PLEKHB1	protein_coding	2826.59	3.65779	3.45049e-111	Up
ENSG00000021355	SERPINB1	protein_coding	3754.74	1.58016	2.47758e-45	Up
ENSG00000021645	NRXN3	protein_coding	289.74	1.39055	8.89632e-11	Up
ENSG00000022556	NLRP2	protein_coding	1810.03	4.7042	2.13018e-49	Up
ENSG00000022567	SLC45A4	protein_coding	2604.78	1.1413	1.3429e-26	Up
ENSG00000023228	NDUFS1	protein_coding	4255.38	1.43574	2.97227e-123	Up
ENSG00000023287	RB1CC1	protein_coding	3836	1.11698	8.30813e-52	Up
ENSG00000023445	BIRC3	protein_coding	1401.4	3.12462	4.41527e-63	Up
ENSG00000023697	DERA	protein_coding	1788.25	2.5119	6.93368e-129	Up
ENSG00000023734	STRAP	protein_coding	6676.04	1.23502	2.36027e-34	Up
ENSG00000023892	DEF6	protein_coding	642.304	1.50932	8.47075e-56	Up
ENSG00000023909	GCLM	protein_coding	1360.14	1.72483	9.30033e-70	Up
ENSG00000024526	DEPDC1	protein_coding	855.697	6.59737	1.93081e-285	Up
ENSG00000025039	RRAGD	protein_coding	877.057	2.12365	1.07548e-52	Up
ENSG00000025708	TYMP	protein_coding	2167.81	2.06102	5.73119e-34	Up
ENSG00000026559	KCNG1	protein_coding	459.644	3.00521	2.17055e-34	Up
ENSG00000026751	SLAMF7	protein_coding	425.405	4.29301	1.55168e-74	Up
ENSG00000027001	MIPEP	protein_coding	983.395	1.26169	5.84627e-41	Up
ENSG00000027869	SH2D2A	protein_coding	312.13	1.098	5.02929e-13	Up
ENSG00000028116	VRK2	protein_coding	681.841	1.89159	4.77177e-180	Up
ENSG00000029534	ANK1	protein_coding	127.439	1.05057	4.86877e-06	Up
ENSG00000029559	IBSP	protein_coding	113.033	8.3807	1.09477e-163	Up
ENSG00000029993	HMGB3	protein_coding	2717.98	3.8146	1.08333e-265	Up
ENSG00000031691	CENPQ	protein_coding	436.197	1.30305	1.09433e-42	Up
ENSG00000032389	EIPR1	protein_coding	1581.43	1.93635	6.21256e-127	Up
ENSG00000033122	LRRC7	protein_coding	90.412	1.38599	6.09162e-15	Up
ENSG00000033170	FUT8	protein_coding	3488.35	2.33838	4.84826e-95	Up
ENSG00000035141	FAM136A	protein_coding	3206.94	2.12605	5.08242e-227	Up
ENSG00000035499	DEPDC1B	protein_coding	458.355	5.23067	3.16677e-250	Up
ENSG00000035664	DAPK2	protein_coding	439.1	1.08982	2.0297e-11	Up
ENSG00000035687	ADSS2	protein_coding	3019.31	1.26756	9.54051e-78	Up
ENSG00000035720	STAP1	protein_coding	35.7572	3.69007	1.47697e-57	Up
ENSG00000036473	OTC	protein_coding	16.645	1.48304	1.71869e-05	Up
ENSG00000036565	SLC18A1	protein_coding	4.19163	4.84198	2.8057e-55	Up
ENSG00000037241	RPL26L1	protein_coding	1093.69	1.79375	1.82429e-81	Up
ENSG00000038210	PI4K2B	protein_coding	1064.73	1.73475	3.28719e-101	Up
ENSG00000038295	TLL1	protein_coding	94.8434	1.02931	2.03429e-05	Up
ENSG00000038427	VCAN	protein_coding	4409.72	3.72171	1.28266e-60	Up
ENSG00000038945	MSR1	protein_coding	1609.79	3.88892	5.6789e-109	Up
ENSG00000039560	RAI14	protein_coding	3277.42	1.35182	2.14146e-30	Up
ENSG00000039600	SOX30	protein_coding	43.2913	2.51945	2.22844e-37	Up
ENSG00000039987	BEST2	protein_coding	8.87075	1.74264	2.62136e-14	Up
ENSG00000040275	SPDL1	protein_coding	929.453	1.92272	2.36813e-136	Up
ENSG00000040341	STAU2	protein_coding	2271.98	1.46	1.69973e-110	Up
ENSG00000041353	RAB27B	protein_coding	214.971	4.17894	3.41419e-118	Up
ENSG00000041357	PSMA4	protein_coding	5560.32	1.7939	1.40876e-103	Up
ENSG00000041982	TNC	protein_coding	2435.94	1.82576	1.84346e-12	Up
ENSG00000042088	TDP1	protein_coding	1159.51	1.21136	1.27596e-63	Up
ENSG00000042493	CAPG	protein_coding	5893.85	3.71683	8.31985e-190	Up
ENSG00000042980	ADAM28	protein_coding	1061.99	3.32504	1.80827e-83	Up
ENSG00000043039	BARX2	protein_coding	590.514	6.18854	1.30089e-105	Up
ENSG00000043093	DCUN1D1	protein_coding	2519.37	1.99689	6.78128e-190	Up
ENSG00000043355	ZIC2	protein_coding	391.782	4.01115	2.16427e-19	Up
ENSG00000043462	LCP2	protein_coding	837.212	1.66376	1.47496e-27	Up
ENSG00000044012	GUCA2B	protein_coding	2.63051	1.72394	0.015167	Up
ENSG00000046653	GPM6B	protein_coding	1446.13	2.12571	3.59474e-54	Up
ENSG00000046774	MAGEC2	protein_coding	65.0032	7.66675	2.07343e-16	Up
ENSG00000046889	PREX2	protein_coding	1071.14	1.5081	2.86348e-17	Up
ENSG00000047315	POLR2B	protein_coding	5090.85	1.22452	1.53726e-61	Up
ENSG00000047457	CP	protein_coding	16173.2	9.12355	0	Up
ENSG00000047597	XK	protein_coding	327.645	2.81223	3.53293e-63	Up
ENSG00000047621	FERRY3	protein_coding	1003.41	1.4063	1.30074e-74	Up
ENSG00000047936	ROS1	protein_coding	151.819	5.33238	4.36256e-127	Up
ENSG00000048140	TSPAN17	protein_coding	2747.8	1.51668	1.19074e-82	Up
ENSG00000048462	TNFRSF17	protein_coding	29.7498	3.03418	1.17357e-26	Up
ENSG00000049089	COL9A2	protein_coding	2615.59	3.74422	3.60554e-73	Up
ENSG00000049247	UTS2	protein_coding	11.4805	4.58299	1.53867e-35	Up
ENSG00000049249	TNFRSF9	protein_coding	121.895	6.25139	5.29005e-203	Up
ENSG00000049541	RFC2	protein_coding	1797.57	1.31032	1.83112e-73	Up
ENSG00000049656	CLPTM1L	protein_coding	6279.41	1.38034	2.79673e-71	Up
ENSG00000050344	NFE2L3	protein_coding	835.878	2.62484	3.05935e-117	Up
ENSG00000050730	TNIP3	protein_coding	48.5791	4.48808	1.15201e-57	Up
ENSG00000051180	RAD51	protein_coding	472.397	3.62087	3.02756e-233	Up
ENSG00000051382	PIK3CB	protein_coding	2030.06	1.33172	1.02096e-63	Up
ENSG00000051523	CYBA	protein_coding	12973.9	2.56084	3.34774e-91	Up
ENSG00000051596	THOC3	protein_coding	1206.66	2.33279	8.487e-134	Up
ENSG00000052344	PRSS8	protein_coding	5240.17	6.56813	1.96697e-306	Up
ENSG00000052723	SIKE1	protein_coding	2523.33	1.18526	1.98081e-80	Up
ENSG00000052850	ALX4	protein_coding	41.2336	2.92759	2.42065e-17	Up
ENSG00000053108	FSTL4	protein_coding	130.622	4.50796	2.47832e-58	Up
ENSG00000053372	MRTO4	protein_coding	2486.26	1.20244	8.50877e-61	Up
ENSG00000053747	LAMA3	protein_coding	3832.35	1.65558	2.56801e-15	Up
ENSG00000053770	AP5M1	protein_coding	2168.42	1.76164	1.55233e-143	Up
ENSG00000053918	KCNQ1	protein_coding	683.58	1.73789	1.01322e-24	Up
ENSG00000054116	TRAPPC3	protein_coding	3695.32	1.4558	7.29117e-74	Up
ENSG00000054148	PHPT1	protein_coding	3167.02	1.12801	2.75566e-29	Up
ENSG00000054179	ENTPD2	protein_coding	811.402	1.94358	2.80109e-22	Up
ENSG00000054219	LY75	protein_coding	697.577	1.648	2.76594e-39	Up
ENSG00000054277	OPN3	protein_coding	177.187	1.60577	5.56704e-29	Up
ENSG00000054356	PTPRN	protein_coding	79.9133	1.88597	4.09942e-07	Up
ENSG00000054690	PLEKHH1	protein_coding	847.769	1.64143	2.1531e-30	Up
ENSG00000054796	SPO11	protein_coding	0.462792	2.87291	1.52421e-08	Up
ENSG00000055044	NOP58	protein_coding	3189.33	1.04487	1.12619e-47	Up
ENSG00000056998	GYG2	protein_coding	569.954	1.14769	9.94702e-16	Up
ENSG00000057149	SERPINB3	protein_coding	10.4732	1.97186	0.022321	Up
ENSG00000057608	GDI2	protein_coding	15696.8	1.47171	1.80819e-98	Up
ENSG00000057663	ATG5	protein_coding	2269.26	1.23471	3.3316e-49	Up
ENSG00000058085	LAMC2	protein_coding	5890.02	5.32949	1.7803e-306	Up
ENSG00000058404	CAMK2B	protein_coding	174.594	1.32206	5.00731e-10	Up
ENSG00000058799	YIPF1	protein_coding	1658.49	1.14782	3.81247e-54	Up
ENSG00000058804	NDC1	protein_coding	2789.56	2.65516	5.82345e-280	Up
ENSG00000059377	TBXAS1	protein_coding	438.578	1.93234	3.32323e-38	Up
ENSG00000059378	PARP12	protein_coding	3156.34	1.00796	1.25705e-23	Up
ENSG00000059573	ALDH18A1	protein_coding	4977.87	1.39644	2.73333e-101	Up
ENSG00000059588	TARBP1	protein_coding	2425.49	1.22703	8.26497e-32	Up
ENSG00000060140	STYK1	protein_coding	131.458	4.81949	1.58213e-136	Up
ENSG00000060558	GNA15	protein_coding	267.274	2.19285	1.64919e-43	Up
ENSG00000060718	COL11A1	protein_coding	2937.22	5.07026	8.34197e-69	Up
ENSG00000060982	BCAT1	protein_coding	12916.7	3.62239	1.32262e-51	Up
ENSG00000061492	WNT8A	protein_coding	2.43539	1.03313	0.00329138	Up
ENSG00000061676	NCKAP1	protein_coding	11501.8	1.4088	5.93192e-104	Up
ENSG00000061794	MRPS35	protein_coding	4129.88	2.31763	1.96106e-120	Up
ENSG00000061918	GUCY1B1	protein_coding	1707.97	1.92821	3.27714e-35	Up
ENSG00000062096	ARSF	protein_coding	1.84877	1.3785	9.06008e-06	Up
ENSG00000062282	DGAT2	protein_coding	433.121	2.05432	1.12456e-51	Up
ENSG00000062524	LTK	protein_coding	72.2204	1.06748	9.52208e-06	Up
ENSG00000062716	VMP1	protein_coding	10032.4	1.24662	2.86147e-27	Up
ENSG00000063241	ISOC2	protein_coding	2906.7	1.01109	2.52755e-25	Up
ENSG00000064102	INTS13	protein_coding	1923.32	2.18472	3.41017e-100	Up
ENSG00000064115	TM7SF3	protein_coding	4487.83	1.82801	2.92204e-65	Up
ENSG00000064195	DLX3	protein_coding	241.625	1.85998	7.78e-18	Up
ENSG00000064199	SPA17	protein_coding	284.959	3.08989	1.79927e-124	Up
ENSG00000064218	DMRT3	protein_coding	35.7368	3.64324	9.61301e-30	Up
ENSG00000064270	ATP2C2	protein_coding	154.586	2.90794	3.87489e-54	Up
ENSG00000064490	RFXANK	protein_coding	3626.36	1.47809	2.19474e-53	Up
ENSG00000064652	SNX24	protein_coding	740.956	1.10753	3.03879e-44	Up
ENSG00000064655	EYA2	protein_coding	4895.62	6.03986	1.17203e-169	Up
ENSG00000064726	BTBD1	protein_coding	3428.14	1.34654	5.31888e-98	Up
ENSG00000064886	CHI3L2	protein_coding	197.624	1.96372	1.99372e-11	Up
ENSG00000065135	GNAI3	protein_coding	5179.84	1.62928	5.47616e-159	Up
ENSG00000065183	WDR3	protein_coding	2240.53	1.85598	1.44464e-131	Up
ENSG00000065320	NTN1	protein_coding	1616.42	2.20032	1.61396e-31	Up
ENSG00000065328	MCM10	protein_coding	517.734	4.55995	4.45108e-200	Up
ENSG00000065427	KARS1	protein_coding	6836.41	1.08251	6.8554e-52	Up
ENSG00000065485	PDIA5	protein_coding	2370.37	1.63423	2.33045e-53	Up
ENSG00000065518	NDUFB4	protein_coding	7636.41	1.01832	1.09007e-26	Up
ENSG00000065548	ZC3H15	protein_coding	4135.43	1.5895	7.4552e-146	Up
ENSG00000065600	PACC1	protein_coding	493.725	1.95554	4.30393e-86	Up
ENSG00000065615	CYB5R4	protein_coding	694.167	1.09021	2.68672e-35	Up
ENSG00000065618	COL17A1	protein_coding	48.389	1.67689	1.06404e-06	Up
ENSG00000065911	MTHFD2	protein_coding	4382.69	2.12799	2.74225e-60	Up
ENSG00000065978	YBX1	protein_coding	41226.7	1.31539	7.54261e-46	Up
ENSG00000066027	PPP2R5A	protein_coding	3302.52	1.32985	2.29978e-66	Up
ENSG00000066185	ZMYND12	protein_coding	348.735	1.34565	3.96391e-22	Up
ENSG00000066248	NGEF	protein_coding	782.07	2.16491	1.99809e-29	Up
ENSG00000066294	CD84	protein_coding	629.272	3.34774	1.36077e-80	Up
ENSG00000066322	ELOVL1	protein_coding	4915.88	1.50636	1.55486e-69	Up
ENSG00000066336	SPI1	protein_coding	1449.19	1.27761	8.47408e-16	Up
ENSG00000066455	GOLGA5	protein_coding	2797.61	1.50244	3.18931e-116	Up
ENSG00000066557	LRRC40	protein_coding	971.377	1.27949	7.41589e-82	Up
ENSG00000066777	ARFGEF1	protein_coding	3592.8	1.08859	1.19466e-47	Up
ENSG00000066855	MTFR1	protein_coding	1016.01	1.25652	6.72632e-51	Up
ENSG00000067057	PFKP	protein_coding	6052.81	1.06573	9.18087e-17	Up
ENSG00000067167	TRAM1	protein_coding	15466.5	2.79504	2.03513e-185	Up
ENSG00000067334	DNTTIP2	protein_coding	2905.39	1.18747	2.19426e-88	Up
ENSG00000067606	PRKCZ	protein_coding	852.29	1.83551	8.92964e-62	Up
ENSG00000068078	FGFR3	protein_coding	860.753	2.25571	1.71064e-20	Up
ENSG00000068489	PRR11	protein_coding	1186.67	3.57603	1.15131e-221	Up
ENSG00000068784	SRBD1	protein_coding	768.191	1.15669	9.54879e-51	Up
ENSG00000068985	PAGE1	protein_coding	6.40123	2.87074	3.7582e-05	Up
ENSG00000069011	PITX1	protein_coding	1121.62	2.67849	7.38428e-24	Up
ENSG00000069018	TRPC7	protein_coding	7.06624	4.6797	3.05444e-27	Up
ENSG00000069329	VPS35	protein_coding	7375.6	1.43272	7.09022e-104	Up
ENSG00000069482	GAL	protein_coding	143.848	3.55977	9.05109e-34	Up
ENSG00000069509	FUNDC1	protein_coding	885.56	1.15548	4.12538e-34	Up
ENSG00000069764	PLA2G10	protein_coding	17.1641	2.77979	1.67231e-39	Up
ENSG00000069812	HES2	protein_coding	264.583	6.86462	1.59119e-189	Up
ENSG00000069943	PIGB	protein_coding	456.752	1.06739	1.04574e-41	Up
ENSG00000070019	GUCY2C	protein_coding	10.6029	2.91039	1.88962e-48	Up
ENSG00000070159	PTPN3	protein_coding	1177.9	2.97567	1.25375e-116	Up
ENSG00000070182	SPTB	protein_coding	185.1	1.15281	1.89115e-08	Up
ENSG00000070190	DAPP1	protein_coding	387.786	4.65451	2.68065e-179	Up
ENSG00000070214	SLC44A1	protein_coding	5237.66	1.2472	1.95535e-65	Up
ENSG00000070501	POLB	protein_coding	1211.87	1.26125	3.26244e-45	Up
ENSG00000070526	ST6GALNAC1	protein_coding	1427.76	4.2275	2.57795e-93	Up
ENSG00000070601	FRMPD1	protein_coding	192.16	4.74524	2.0932e-114	Up
ENSG00000070729	CNGB1	protein_coding	115.968	6.85601	7.97096e-181	Up
ENSG00000070731	ST6GALNAC2	protein_coding	660.098	4.44453	5.22218e-131	Up
ENSG00000070748	CHAT	protein_coding	19.4237	6.74684	2.94642e-71	Up
ENSG00000070831	CDC42	protein_coding	14324.1	1.44758	2.04751e-98	Up
ENSG00000070886	EPHA8	protein_coding	16.9512	2.50196	1.06328e-08	Up
ENSG00000070915	SLC12A3	protein_coding	18.8377	1.2154	2.45215e-06	Up
ENSG00000070950	RAD18	protein_coding	1018.37	1.1737	9.15031e-57	Up
ENSG00000070961	ATP2B1	protein_coding	3763.94	1.43128	6.33213e-56	Up
ENSG00000070985	TRPM5	protein_coding	68.3745	2.5714	5.54355e-26	Up
ENSG00000071073	MGAT4A	protein_coding	1598.65	2.23801	9.31781e-103	Up
ENSG00000071539	TRIP13	protein_coding	1421.27	3.3757	7.66768e-195	Up
ENSG00000071677	PRLH	protein_coding	2.99888	2.14775	2.92549e-05	Up
ENSG00000071794	HLTF	protein_coding	1603.11	1.96112	1.85154e-76	Up
ENSG00000071909	MYO3B	protein_coding	308.746	6.43233	7.60863e-163	Up
ENSG00000072080	SPP2	protein_coding	2.59372	4.1242	6.6094e-32	Up
ENSG00000072201	LNX1	protein_coding	351.463	2.09011	5.56888e-69	Up
ENSG00000072401	UBE2D1	protein_coding	1387.57	1.12216	2.16662e-61	Up
ENSG00000072415	PALS1	protein_coding	1591.6	1.53984	5.48524e-132	Up
ENSG00000072571	HMMR	protein_coding	958.844	6.26111	0	Up
ENSG00000072756	TRNT1	protein_coding	990.69	1.0539	2.74645e-62	Up
ENSG00000072954	TMEM38A	protein_coding	696.59	1.1477	9.96968e-19	Up
ENSG00000073111	MCM2	protein_coding	2748.19	2.84431	8.83072e-141	Up
ENSG00000073282	TP63	protein_coding	73.7978	1.53064	2.1776e-13	Up
ENSG00000073350	LLGL2	protein_coding	4183.37	1.53841	2.56699e-58	Up
ENSG00000073734	ABCB11	protein_coding	10.5082	1.58039	7.4898e-08	Up
ENSG00000073737	DHRS9	protein_coding	74.3685	2.64536	2.80138e-22	Up
ENSG00000073754	CD5L	protein_coding	4.02248	1.37092	2.52493e-07	Up
ENSG00000073792	IGF2BP2	protein_coding	4296.83	1.50929	4.46671e-18	Up
ENSG00000073803	MAP3K13	protein_coding	3867.3	1.2292	2.17014e-48	Up
ENSG00000073849	ST6GAL1	protein_coding	9571.4	3.1518	1.57212e-134	Up
ENSG00000074071	MRPS34	protein_coding	2610.53	1.49044	5.611e-65	Up
ENSG00000074201	CLNS1A	protein_coding	6663.5	1.17575	5.96173e-34	Up
ENSG00000074211	PPP2R2C	protein_coding	251.29	1.71828	2.11969e-09	Up
ENSG00000074410	CA12	protein_coding	1473.23	4.23643	2.18038e-81	Up
ENSG00000074695	LMAN1	protein_coding	7992.52	1.11785	1.97367e-51	Up
ENSG00000074800	ENO1	protein_coding	63097.7	1.98389	1.77981e-89	Up
ENSG00000074966	TXK	protein_coding	129.555	2.87326	6.61784e-58	Up
ENSG00000075131	TIPIN	protein_coding	362.177	1.2535	1.82095e-54	Up
ENSG00000075188	NUP37	protein_coding	911.862	1.96919	1.10539e-144	Up
ENSG00000075213	SEMA3A	protein_coding	844.075	3.9343	8.17289e-76	Up
ENSG00000075218	GTSE1	protein_coding	642.729	4.03551	2.04729e-179	Up
ENSG00000075275	CELSR1	protein_coding	5558.67	4.07464	1.30949e-188	Up
ENSG00000075290	WNT8B	protein_coding	18.6875	1.20018	4.57202e-08	Up
ENSG00000075340	ADD2	protein_coding	885.83	3.37609	1.40407e-69	Up
ENSG00000075388	FGF4	protein_coding	3.60672	7.66975	3.2878e-10	Up
ENSG00000075429	CACNG5	protein_coding	15.2679	2.58072	0.00175979	Up
ENSG00000075461	CACNG4	protein_coding	1490.72	5.92795	1.19513e-129	Up
ENSG00000075673	ATP12A	protein_coding	69.4417	5.75197	6.35285e-54	Up
ENSG00000075884	ARHGAP15	protein_coding	181.535	2.32427	6.09198e-45	Up
ENSG00000075975	MKRN2	protein_coding	1682.52	1.40445	2.92148e-108	Up
ENSG00000076003	MCM6	protein_coding	2966.71	1.68894	6.44961e-74	Up
ENSG00000076248	UNG	protein_coding	3396.44	1.3346	6.17178e-56	Up
ENSG00000076382	SPAG5	protein_coding	1009.36	1.63146	5.34488e-47	Up
ENSG00000076662	ICAM3	protein_coding	26.7758	2.34552	9.66795e-32	Up
ENSG00000076826	CAMSAP3	protein_coding	2418.17	2.8165	5.42715e-90	Up
ENSG00000077152	UBE2T	protein_coding	1235.58	5.21466	0	Up
ENSG00000077327	SPAG6	protein_coding	85.7228	3.70641	7.60962e-19	Up
ENSG00000077420	APBB1IP	protein_coding	519.756	1.45686	2.90676e-17	Up
ENSG00000077498	TYR	protein_coding	1.73926	2.96099	1.13546e-10	Up
ENSG00000077514	POLD3	protein_coding	1434.94	1.15598	3.44318e-51	Up
ENSG00000077935	SMC1B	protein_coding	149.501	5.5442	1.28011e-157	Up
ENSG00000077984	CST7	protein_coding	267.583	2.19577	1.36522e-29	Up
ENSG00000078081	LAMP3	protein_coding	1046.03	4.34385	6.55295e-198	Up
ENSG00000078114	NEBL	protein_coding	630.223	1.07404	1.27345e-09	Up
ENSG00000078140	UBE2K	protein_coding	4431.47	1.08704	2.53296e-66	Up
ENSG00000078401	EDN1	protein_coding	551.871	1.23101	1.04791e-10	Up
ENSG00000078549	ADCYAP1R1	protein_coding	780.304	1.64055	2.99958e-09	Up
ENSG00000078589	P2RY10	protein_coding	70.8982	3.41389	6.71377e-51	Up
ENSG00000078668	VDAC3	protein_coding	5377.89	1.66803	3.32517e-88	Up
ENSG00000078725	BRINP1	protein_coding	55.4407	3.4028	4.048e-10	Up
ENSG00000078900	TP73	protein_coding	216.647	1.50343	8.75074e-16	Up
ENSG00000079246	XRCC5	protein_coding	18846.7	1.38634	2.63873e-118	Up
ENSG00000079263	SP140	protein_coding	123.916	1.53135	3.53207e-22	Up
ENSG00000079385	CEACAM1	protein_coding	480.985	1.24525	1.00428e-10	Up
ENSG00000079462	PAFAH1B3	protein_coding	1819	1.21454	2.77923e-25	Up
ENSG00000079931	MOXD1	protein_coding	491.126	3.61629	1.7866e-50	Up
ENSG00000080511	RDH8	protein_coding	1.93639	2.23052	3.75881e-07	Up
ENSG00000080618	CPB2	protein_coding	14.2171	1.63744	8.86168e-12	Up
ENSG00000080644	CHRNA3	protein_coding	32.9627	2.52065	0.000903559	Up
ENSG00000080824	HSP90AA1	protein_coding	64079.6	1.09632	4.28853e-19	Up
ENSG00000080986	NDC80	protein_coding	810.671	5.37064	4.28763e-285	Up
ENSG00000081059	TCF7	protein_coding	1076.48	1.72495	2.21708e-36	Up
ENSG00000081148	IMPG2	protein_coding	868.536	3.87367	5.60773e-40	Up
ENSG00000081237	PTPRC	protein_coding	1329.37	3.42151	7.19981e-83	Up
ENSG00000081320	STK17B	protein_coding	2033.27	3.09208	2.05888e-133	Up
ENSG00000081479	LRP2	protein_coding	703.88	4.49448	8.55988e-42	Up
ENSG00000081870	IFT25	protein_coding	1612.68	1.00666	1.03796e-27	Up
ENSG00000081923	ATP8B1	protein_coding	1787.63	2.93089	3.33548e-89	Up
ENSG00000081985	IL12RB2	protein_coding	99.029	1.67301	7.09387e-20	Up
ENSG00000082074	FYB1	protein_coding	723.628	2.91714	2.16356e-65	Up
ENSG00000082153	BZW1	protein_coding	5319.42	1.84642	1.09877e-148	Up
ENSG00000082196	C1QTNF3	protein_coding	613.954	1.5349	1.41233e-17	Up
ENSG00000082212	ME2	protein_coding	2348.52	1.21427	4.62481e-61	Up
ENSG00000082213	C5orf22	protein_coding	1777.15	1.76629	1.51945e-144	Up
ENSG00000082293	COL19A1	protein_coding	9.98051	2.31517	6.30583e-16	Up
ENSG00000082497	SERTAD4	protein_coding	584.872	1.18872	1.23369e-11	Up
ENSG00000082515	MRPL22	protein_coding	1601.34	1.24362	1.21203e-46	Up
ENSG00000082556	OPRK1	protein_coding	47.8186	4.88955	5.27046e-53	Up
ENSG00000082684	SEMA5B	protein_coding	1058.72	1.55906	4.08589e-11	Up
ENSG00000082781	ITGB5	protein_coding	8705.81	1.27693	6.14279e-31	Up
ENSG00000082929	LINC01587	lncRNA	18.1867	3.95341	4.93054e-27	Up
ENSG00000083093	PALB2	protein_coding	748.463	1.06461	1.18216e-65	Up
ENSG00000083099	LYRM2	protein_coding	1784.48	1.30288	1.28731e-62	Up
ENSG00000083307	GRHL2	protein_coding	1702.56	7.21483	0	Up
ENSG00000083622	ENSG00000083622	lncRNA	5.60642	5.15479	7.14457e-22	Up
ENSG00000083782	EPYC	protein_coding	650.991	6.23243	4.62935e-73	Up
ENSG00000084073	ZMPSTE24	protein_coding	3917.12	1.87708	2.08801e-96	Up
ENSG00000084093	REST	protein_coding	4119.09	1.2959	8.26132e-65	Up
ENSG00000084110	HAL	protein_coding	90.9523	1.8295	4.92225e-15	Up
ENSG00000084207	GSTP1	protein_coding	31839.2	1.43693	1.80434e-52	Up
ENSG00000084628	NKAIN1	protein_coding	74.7234	1.44066	3.53026e-08	Up
ENSG00000084733	RAB10	protein_coding	8377.22	1.61463	9.14395e-176	Up
ENSG00000085117	CD82	protein_coding	3577.07	2.38399	6.89823e-73	Up
ENSG00000085274	MYNN	protein_coding	1393.82	1.15872	1.53874e-52	Up
ENSG00000085276	MECOM	protein_coding	5610.9	4.58349	2.24624e-260	Up
ENSG00000085365	SCAMP1	protein_coding	2709.49	1.2299	1.53582e-67	Up
ENSG00000085491	SLC25A24	protein_coding	3130.02	2.08122	2.27363e-170	Up
ENSG00000085719	CPNE3	protein_coding	6351.26	1.22013	8.42991e-49	Up
ENSG00000085760	MTIF2	protein_coding	2114.58	2.31742	2.53401e-236	Up
ENSG00000085840	ORC1	protein_coding	368.57	2.39587	6.15592e-89	Up
ENSG00000085871	MGST2	protein_coding	2549.82	2.33734	2.74954e-107	Up
ENSG00000085999	RAD54L	protein_coding	422.493	3.56273	1.03636e-176	Up
ENSG00000086061	DNAJA1	protein_coding	12714.3	1.5466	4.00643e-60	Up
ENSG00000086065	CHMP5	protein_coding	3955.1	1.41486	6.3211e-66	Up
ENSG00000086159	AQP6	protein_coding	129.153	5.71169	1.98029e-101	Up
ENSG00000086205	FOLH1	protein_coding	281.066	3.27831	2.84949e-79	Up
ENSG00000086288	NME8	protein_coding	34.6565	4.54975	1.10147e-75	Up
ENSG00000086300	SNX10	protein_coding	727.25	4.25686	4.72407e-185	Up
ENSG00000086548	CEACAM6	protein_coding	228.675	1.61015	3.62312e-32	Up
ENSG00000086598	TMED2	protein_coding	14701	1.52881	9.3218e-105	Up
ENSG00000086666	ZFAND6	protein_coding	3336.77	1.22968	1.2148e-62	Up
ENSG00000086730	LAT2	protein_coding	497.76	2.59279	3.66345e-80	Up
ENSG00000086827	ZW10	protein_coding	1162.93	1.294	2.42205e-86	Up
ENSG00000086967	MYBPC2	protein_coding	72.7198	3.52911	4.8616e-10	Up
ENSG00000086991	NOX4	protein_coding	484.323	3.53463	9.63204e-55	Up
ENSG00000087237	CETP	protein_coding	48.397	1.90975	2.34815e-30	Up
ENSG00000087250	MT3	protein_coding	97.4856	1.08908	5.27718e-05	Up
ENSG00000087299	L2HGDH	protein_coding	764.863	1.10174	5.77797e-41	Up
ENSG00000087510	TFAP2C	protein_coding	1494.48	4.80499	1.46062e-159	Up
ENSG00000087586	AURKA	protein_coding	1599.15	1.55493	6.38857e-22	Up
ENSG00000087995	METTL2A	protein_coding	1087.99	1.18896	2.29636e-75	Up
ENSG00000088002	SULT2B1	protein_coding	148.083	4.1513	1.25448e-70	Up
ENSG00000088035	ALG6	protein_coding	978.501	1.42971	3.23788e-92	Up
ENSG00000088205	DDX18	protein_coding	4363.45	1.0805	1.15162e-63	Up
ENSG00000088298	EDEM2	protein_coding	2294.59	1.25473	1.36107e-59	Up
ENSG00000088305	DNMT3B	protein_coding	596.778	1.96944	2.71921e-67	Up
ENSG00000088325	TPX2	protein_coding	4687.72	5.76877	5.95481e-278	Up
ENSG00000088356	PDRG1	protein_coding	1383.81	1.04422	3.736e-36	Up
ENSG00000088386	SLC15A1	protein_coding	94.8947	4.19099	9.05758e-56	Up
ENSG00000088538	DOCK3	protein_coding	265.667	1.36106	2.40918e-13	Up
ENSG00000088726	TMEM40	protein_coding	36.7854	3.77013	3.04983e-40	Up
ENSG00000088836	SLC4A11	protein_coding	1795.37	4.84047	1.07319e-134	Up
ENSG00000088930	XRN2	protein_coding	5982.02	1.08651	1.84465e-77	Up
ENSG00000088986	DYNLL1	protein_coding	11787.9	1.21756	1.97205e-51	Up
ENSG00000089012	SIRPG	protein_coding	63.9037	3.34854	1.12592e-45	Up
ENSG00000089050	RBBP9	protein_coding	1663.49	1.34887	7.18704e-64	Up
ENSG00000089101	CFAP61	protein_coding	71.7306	3.17198	4.75878e-49	Up
ENSG00000089195	TRMT6	protein_coding	1300.87	1.322	6.86864e-60	Up
ENSG00000089248	ERP29	protein_coding	6529.1	1.17196	7.60359e-52	Up
ENSG00000089685	BIRC5	protein_coding	2392.14	5.91451	1.36443e-294	Up
ENSG00000089723	OTUB2	protein_coding	185.855	1.36684	5.60771e-30	Up
ENSG00000090104	RGS1	protein_coding	2624.96	3.2263	8.23459e-65	Up
ENSG00000090263	MRPS33	protein_coding	1933.05	1.53107	3.17577e-54	Up
ENSG00000090266	NDUFB2	protein_coding	2665.18	1.29501	3.48865e-33	Up
ENSG00000090382	LYZ	protein_coding	2165.91	4.13159	6.48502e-67	Up
ENSG00000090512	FETUB	protein_coding	2.86173	2.47714	1.13756e-09	Up
ENSG00000090889	KIF4A	protein_coding	966.782	5.80862	0	Up
ENSG00000090932	DLL3	protein_coding	140.789	2.37275	2.10438e-22	Up
ENSG00000091039	OSBPL8	protein_coding	2505.03	1.20997	3.59416e-71	Up
ENSG00000091106	NLRC4	protein_coding	100.188	1.95919	2.87231e-78	Up
ENSG00000091127	PUS7	protein_coding	1222.9	1.13003	1.13544e-45	Up
ENSG00000091128	LAMB4	protein_coding	10.1254	1.61233	2.222e-16	Up
ENSG00000091181	IL5RA	protein_coding	78.9445	4.02494	7.35129e-41	Up
ENSG00000091317	CMTM6	protein_coding	10024.2	3.33521	3.87022e-195	Up
ENSG00000091482	SMPX	protein_coding	49.5316	1.81538	4.90822e-17	Up
ENSG00000091490	SEL1L3	protein_coding	4005.32	3.13454	1.26636e-168	Up
ENSG00000091651	ORC6	protein_coding	512.172	3.45018	2.38167e-203	Up
ENSG00000091664	SLC17A6	protein_coding	1.15482	1.91941	0.0292874	Up
ENSG00000091879	ANGPT2	protein_coding	618.069	1.58258	7.1516e-30	Up
ENSG00000092067	CEBPE	protein_coding	3.96103	1.25096	1.10461e-09	Up
ENSG00000092295	TGM1	protein_coding	1466.77	2.54584	7.78688e-34	Up
ENSG00000092345	DAZL	protein_coding	2.57203	2.4529	0.00467886	Up
ENSG00000092470	WDR76	protein_coding	522.452	1.74435	5.45422e-59	Up
ENSG00000092607	TBX15	protein_coding	37.1908	1.89593	5.01005e-12	Up
ENSG00000092850	TEKT2	protein_coding	370.513	3.39434	4.47164e-63	Up
ENSG00000092853	CLSPN	protein_coding	488.584	4.76012	1.15194e-174	Up
ENSG00000092978	GPATCH2	protein_coding	1017.29	1.58671	2.08719e-133	Up
ENSG00000093009	CDC45	protein_coding	501.911	5.05383	2.77839e-208	Up
ENSG00000093144	ECHDC1	protein_coding	2120.89	1.2939	1.13904e-55	Up
ENSG00000094755	GABRP	protein_coding	568.18	5.86026	2.3532e-95	Up
ENSG00000094804	CDC6	protein_coding	663.47	3.60125	2.13266e-196	Up
ENSG00000095002	MSH2	protein_coding	2571.64	2.59603	3.04724e-213	Up
ENSG00000095015	MAP3K1	protein_coding	2066.12	1.02453	3.11169e-29	Up
ENSG00000095303	PTGS1	protein_coding	12195.6	5.21718	2.14686e-259	Up
ENSG00000095383	TBC1D2	protein_coding	1125.82	1.70517	1.11034e-43	Up
ENSG00000095585	BLNK	protein_coding	245.592	2.72853	1.08641e-71	Up
ENSG00000095596	CYP26A1	protein_coding	20.1313	1.0379	0.000221027	Up
ENSG00000095713	CRTAC1	protein_coding	1794.39	4.57681	3.21359e-70	Up
ENSG00000095752	IL11	protein_coding	73.5162	1.95775	3.21089e-20	Up
ENSG00000095777	MYO3A	protein_coding	201.671	4.86258	1.45245e-54	Up
ENSG00000095932	SMIM24	protein_coding	242.125	4.21167	9.69226e-54	Up
ENSG00000095970	TREM2	protein_coding	678.447	4.42006	2.23196e-121	Up
ENSG00000096006	CRISP3	protein_coding	694.66	6.75848	3.31883e-73	Up
ENSG00000096063	SRPK1	protein_coding	1772.62	2.01011	2.36326e-161	Up
ENSG00000096080	MRPS18A	protein_coding	1185.09	1.83681	2.11263e-112	Up
ENSG00000096092	TMEM14A	protein_coding	1573.74	1.14198	6.51407e-36	Up
ENSG00000096264	NCR2	protein_coding	3.58112	4.61327	4.63594e-33	Up
ENSG00000096395	MLN	protein_coding	1.62143	2.31497	9.39781e-10	Up
ENSG00000096401	CDC5L	protein_coding	3107.4	1.01269	2.83714e-55	Up
ENSG00000096872	IFT74	protein_coding	1086.49	1.01567	1.11164e-27	Up
ENSG00000096996	IL12RB1	protein_coding	132.923	2.47588	1.18874e-43	Up
ENSG00000097046	CDC7	protein_coding	713.34	1.92128	2.66491e-43	Up
ENSG00000099282	TSPAN15	protein_coding	2432.76	3.76453	1.28697e-177	Up
ENSG00000099284	MACROH2A2	protein_coding	2339.86	1.11878	3.81662e-21	Up
ENSG00000099399	MAGEB2	protein_coding	8.89584	1.98301	0.001923	Up
ENSG00000099617	EFNA2	protein_coding	93.6943	2.79037	9.38014e-17	Up
ENSG00000099795	NDUFB7	protein_coding	7162.56	1.65178	1.69393e-44	Up
ENSG00000099812	MISP	protein_coding	1855.74	4.77814	3.64247e-159	Up
ENSG00000099849	RASSF7	protein_coding	3332.01	2.55391	1.96678e-104	Up
ENSG00000099901	RANBP1	protein_coding	5210.16	1.19883	9.4833e-44	Up
ENSG00000099953	MMP11	protein_coding	9320.98	2.58742	2.12818e-24	Up
ENSG00000099958	DERL3	protein_coding	234.363	2.58006	1.00902e-45	Up
ENSG00000099960	SLC7A4	protein_coding	205.415	2.0792	2.65852e-18	Up
ENSG00000099985	OSM	protein_coding	151.487	2.46145	1.06623e-36	Up
ENSG00000099994	SUSD2	protein_coding	3446.43	1.25584	2.71088e-07	Up
ENSG00000100053	CRYBB3	protein_coding	23.7203	2.01795	1.90274e-26	Up
ENSG00000100055	CYTH4	protein_coding	593.093	1.70198	7.22709e-26	Up
ENSG00000100078	PLA2G3	protein_coding	26.6366	3.67105	6.84058e-34	Up
ENSG00000100079	LGALS2	protein_coding	58.4657	3.5359	2.18203e-77	Up
ENSG00000100095	SEZ6L	protein_coding	37.3944	3.19142	7.5587e-06	Up
ENSG00000100122	CRYBB1	protein_coding	26.1775	2.18305	3.86181e-37	Up
ENSG00000100162	CENPM	protein_coding	460.37	3.91373	8.96219e-160	Up
ENSG00000100170	SLC5A1	protein_coding	741.567	6.65808	1.38366e-121	Up
ENSG00000100196	KDELR3	protein_coding	1624.78	3.38182	1.18349e-119	Up
ENSG00000100216	TOMM22	protein_coding	3540.95	1.15302	3.16544e-41	Up
ENSG00000100253	MIOX	protein_coding	10.0699	2.49477	2.10287e-20	Up
ENSG00000100290	BIK	protein_coding	575.597	4.88839	3.09341e-152	Up
ENSG00000100298	APOBEC3H	protein_coding	37.9596	1.57881	2.85314e-19	Up
ENSG00000100314	CABP7	protein_coding	111.11	3.39602	2.64271e-35	Up
ENSG00000100342	APOL1	protein_coding	6215.3	1.21956	1.73357e-13	Up
ENSG00000100351	GRAP2	protein_coding	58.2995	1.95913	4.50188e-23	Up
ENSG00000100362	PVALB	protein_coding	69.4164	3.16089	3.69551e-44	Up
ENSG00000100365	NCF4	protein_coding	282.212	1.06855	2.34371e-12	Up
ENSG00000100373	UPK3A	protein_coding	11.1848	1.04462	8.97039e-05	Up
ENSG00000100385	IL2RB	protein_coding	547.386	2.39916	1.35067e-32	Up
ENSG00000100387	RBX1	protein_coding	2662.73	1.08319	3.3736e-31	Up
ENSG00000100410	PHF5A	protein_coding	1382.44	1.23378	3.08714e-60	Up
ENSG00000100427	MLC1	protein_coding	187.686	2.23311	1.96228e-11	Up
ENSG00000100442	FKBP3	protein_coding	1822.79	1.58286	7.57104e-84	Up
ENSG00000100450	GZMH	protein_coding	75.1935	3.59344	3.32516e-51	Up
ENSG00000100473	COCH	protein_coding	90.7642	1.69134	7.83874e-11	Up
ENSG00000100479	POLE2	protein_coding	338.547	2.25878	5.54033e-105	Up
ENSG00000100522	GNPNAT1	protein_coding	1090.7	2.06488	4.87396e-136	Up
ENSG00000100528	CNIH1	protein_coding	4927.12	1.64779	5.23121e-89	Up
ENSG00000100554	ATP6V1D	protein_coding	2177.4	1.59998	1.12855e-131	Up
ENSG00000100558	PLEK2	protein_coding	229.462	3.43704	4.56483e-72	Up
ENSG00000100567	PSMA3	protein_coding	3393.61	1.85321	3.87867e-133	Up
ENSG00000100577	GSTZ1	protein_coding	797.485	1.55863	1.26703e-43	Up
ENSG00000100593	ISM2	protein_coding	74.456	2.18096	4.43702e-16	Up
ENSG00000100604	CHGA	protein_coding	199.884	7.01103	8.22651e-69	Up
ENSG00000100625	SIX4	protein_coding	1437.79	2.36695	3.46836e-102	Up
ENSG00000100632	ERH	protein_coding	4483.68	1.45418	1.10694e-59	Up
ENSG00000100665	SERPINA4	protein_coding	5.566	5.15774	8.44527e-05	Up
ENSG00000100678	SLC8A3	protein_coding	6.20112	3.50594	0.0123455	Up
ENSG00000100721	TCL1A	protein_coding	14.0156	3.11599	2.67988e-16	Up
ENSG00000100744	GSKIP	protein_coding	1169.68	2.41282	1.68085e-164	Up
ENSG00000100764	PSMC1	protein_coding	1437.17	1.96018	1.27513e-166	Up
ENSG00000100804	PSMB5	protein_coding	5987.62	1.62115	6.63155e-70	Up
ENSG00000100883	SRP54	protein_coding	2687.5	1.04021	9.35115e-72	Up
ENSG00000100889	PCK2	protein_coding	1190.73	2.42324	1.71846e-99	Up
ENSG00000100911	PSME2	protein_coding	6293.56	1.52407	6.40662e-51	Up
ENSG00000100983	GSS	protein_coding	2547.18	1.28479	5.25774e-62	Up
ENSG00000100985	MMP9	protein_coding	1573.45	3.69458	8.69446e-47	Up
ENSG00000101003	GINS1	protein_coding	978.487	4.03096	0	Up
ENSG00000101057	MYBL2	protein_coding	3912.76	5.98107	4.31275e-172	Up
ENSG00000101082	SLA2	protein_coding	78.0373	1.87172	2.70741e-27	Up
ENSG00000101115	SALL4	protein_coding	303.546	3.72222	7.03359e-77	Up
ENSG00000101132	PFDN4	protein_coding	1592.88	1.92662	1.69908e-77	Up
ENSG00000101134	DOK5	protein_coding	2922.42	4.74566	7.79696e-128	Up
ENSG00000101144	BMP7	protein_coding	3955.09	6.45619	3.92448e-141	Up
ENSG00000101158	NELFCD	protein_coding	4979.34	8.64746	0	Up
ENSG00000101166	PRELID3B	protein_coding	5042.96	2.69723	1.01393e-265	Up
ENSG00000101188	NTSR1	protein_coding	26.1034	1.4789	5.00144e-09	Up
ENSG00000101198	NKAIN4	protein_coding	214.064	3.82104	5.26135e-33	Up
ENSG00000101213	PTK6	protein_coding	265.402	1.67577	3.2124e-15	Up
ENSG00000101222	SPEF1	protein_coding	237.261	2.30183	1.55328e-30	Up
ENSG00000101230	ISM1	protein_coding	426.421	3.37456	1.68229e-51	Up
ENSG00000101236	RNF24	protein_coding	2238.2	1.32686	7.27324e-40	Up
ENSG00000101276	SLC52A3	protein_coding	611.621	1.64013	4.35701e-37	Up
ENSG00000101282	RSPO4	protein_coding	423.913	1.64168	1.85701e-10	Up
ENSG00000101292	PROKR2	protein_coding	29.0415	3.60492	2.15444e-25	Up
ENSG00000101306	MYLK2	protein_coding	45.0601	1.81994	4.87761e-19	Up
ENSG00000101310	SEC23B	protein_coding	3490.27	1.62479	1.14193e-108	Up
ENSG00000101327	PDYN	protein_coding	185.351	7.42603	3.13911e-78	Up
ENSG00000101343	CRNKL1	protein_coding	2161.52	1.47057	3.74384e-107	Up
ENSG00000101349	PAK5	protein_coding	34.282	2.82543	1.21085e-19	Up
ENSG00000101367	MAPRE1	protein_coding	6821.14	1.29262	8.79665e-95	Up
ENSG00000101412	E2F1	protein_coding	1791.35	2.10554	5.82731e-80	Up
ENSG00000101435	CST9L	protein_coding	1.40265	3.07261	0.000266988	Up
ENSG00000101443	WFDC2	protein_coding	57130.3	7.12379	6.11209e-308	Up
ENSG00000101445	PPP1R16B	protein_coding	1125.77	2.24041	3.01379e-33	Up
ENSG00000101447	FAM83D	protein_coding	1321.22	4.56879	2.45518e-214	Up
ENSG00000101448	EPPIN	protein_coding	26.5241	3.11853	4.26298e-26	Up
ENSG00000101457	DNTTIP1	protein_coding	2217.41	1.18254	6.26495e-75	Up
ENSG00000101463	SYNDIG1	protein_coding	1009.95	2.85905	1.19524e-36	Up
ENSG00000101464	PIGU	protein_coding	2343.76	1.1784	3.66521e-61	Up
ENSG00000101474	APMAP	protein_coding	5510.73	1.20409	3.34556e-68	Up
ENSG00000101542	CDH20	protein_coding	66.2888	3.05033	4.83487e-26	Up
ENSG00000101608	MYL12A	protein_coding	11061.7	1.11288	6.35909e-37	Up
ENSG00000101638	ST8SIA5	protein_coding	131.755	1.58748	3.58711e-12	Up
ENSG00000101670	LIPG	protein_coding	298.919	3.03973	9.80565e-46	Up
ENSG00000101695	RNF125	protein_coding	390.493	1.12954	9.03852e-17	Up
ENSG00000101773	RBBP8	protein_coding	2697.67	3.35482	2.3356e-197	Up
ENSG00000101811	CSTF2	protein_coding	894.461	1.6838	5.25994e-151	Up
ENSG00000101825	MXRA5	protein_coding	7659.34	1.8608	3.42e-25	Up
ENSG00000101842	VSIG1	protein_coding	22.9316	3.13572	5.72001e-44	Up
ENSG00000101843	PSMD10	protein_coding	2592.62	1.32661	1.06409e-77	Up
ENSG00000101844	ATG4A	protein_coding	513.253	1.03733	2.72924e-35	Up
ENSG00000101856	PGRMC1	protein_coding	8933.87	1.20593	1.90282e-52	Up
ENSG00000101888	NXT2	protein_coding	1341.67	2.93055	2.9639e-145	Up
ENSG00000101890	GUCY2F	protein_coding	1.49599	1.07417	0.00141947	Up
ENSG00000101916	TLR8	protein_coding	118.843	3.90277	1.67643e-69	Up
ENSG00000102001	CACNA1F	protein_coding	132.574	2.87521	4.10774e-54	Up
ENSG00000102032	RENBP	protein_coding	367.779	1.56453	8.38898e-26	Up
ENSG00000102048	ASB9	protein_coding	130.707	2.52165	4.97931e-50	Up
ENSG00000102076	OPN1LW	protein_coding	2.95735	2.86262	1.6187e-12	Up
ENSG00000102100	SLC35A2	protein_coding	2662.57	1.70227	1.67673e-68	Up
ENSG00000102104	RS1	protein_coding	2.31078	1.92843	2.70047e-10	Up
ENSG00000102144	PGK1	protein_coding	24712.8	2.05173	3.85148e-111	Up
ENSG00000102178	UBL4A	protein_coding	2916.29	1.00031	8.6936e-33	Up
ENSG00000102195	GPR50	protein_coding	5.72697	3.27967	4.7845e-06	Up
ENSG00000102218	RP2	protein_coding	887.806	1.05937	1.48136e-38	Up
ENSG00000102243	VGLL1	protein_coding	806.003	9.30594	3.93237e-222	Up
ENSG00000102245	CD40LG	protein_coding	21.642	1.30253	2.34624e-08	Up
ENSG00000102309	PIN4	protein_coding	1165.83	1.11888	8.62132e-42	Up
ENSG00000102313	ITIH6	protein_coding	20.5825	4.36873	7.65189e-42	Up
ENSG00000102387	TAF7L	protein_coding	18.8574	3.53963	1.24858e-08	Up
ENSG00000102445	RUBCNL	protein_coding	208.359	2.1447	2.60375e-51	Up
ENSG00000102466	FGF14	protein_coding	32.2359	1.45434	9.45148e-11	Up
ENSG00000102539	MLNR	protein_coding	8.78026	2.1468	7.68445e-17	Up
ENSG00000102554	KLF5	protein_coding	4898.05	3.42861	5.38189e-230	Up
ENSG00000102575	ACP5	protein_coding	1814.04	1.27375	1.39921e-18	Up
ENSG00000102678	FGF9	protein_coding	299.822	1.00184	7.5812e-05	Up
ENSG00000102683	SGCG	protein_coding	73.0389	2.97929	3.19894e-30	Up
ENSG00000102743	SLC25A15	protein_coding	529.477	1.46217	6.46511e-73	Up
ENSG00000102760	RGCC	protein_coding	1382.16	2.27073	5.45444e-46	Up
ENSG00000102794	ACOD1	protein_coding	3.83458	3.67461	5.72247e-30	Up
ENSG00000102837	OLFM4	protein_coding	80.1906	4.29567	5.85805e-05	Up
ENSG00000102854	MSLN	protein_coding	34048.2	5.52703	7.68032e-116	Up
ENSG00000102879	CORO1A	protein_coding	1802.7	2.1671	1.55111e-46	Up
ENSG00000102890	ELMO3	protein_coding	1307.7	2.12335	3.19124e-77	Up
ENSG00000102924	CBLN1	protein_coding	51.5937	1.98331	1.47963e-12	Up
ENSG00000102934	PLLP	protein_coding	1448.45	1.89267	2.35025e-47	Up
ENSG00000102962	CCL22	protein_coding	46.736	2.47997	1.27152e-24	Up
ENSG00000102970	CCL17	protein_coding	19.5669	4.39077	1.63784e-50	Up
ENSG00000102996	MMP15	protein_coding	2812.43	2.65125	3.01019e-81	Up
ENSG00000103035	PSMD7	protein_coding	1269.7	1.17896	3.09864e-50	Up
ENSG00000103067	ESRP2	protein_coding	1426.92	4.25797	9.82337e-300	Up
ENSG00000103089	FA2H	protein_coding	149.167	2.87521	1.43676e-46	Up
ENSG00000103260	METRN	protein_coding	2071.71	1.81848	5.87265e-34	Up
ENSG00000103381	CPPED1	protein_coding	1459.22	1.43805	1.08937e-49	Up
ENSG00000103522	IL21R	protein_coding	97.7912	3.42666	2.27964e-52	Up
ENSG00000103528	SYT17	protein_coding	495.486	3.12928	3.16499e-112	Up
ENSG00000103534	TMC5	protein_coding	395.708	3.85074	1.08043e-69	Up
ENSG00000103550	KNOP1	protein_coding	1069.16	1.11771	9.46507e-45	Up
ENSG00000103569	AQP9	protein_coding	586.392	4.01674	3.50862e-60	Up
ENSG00000103591	AAGAB	protein_coding	2182.27	2.19975	3.15986e-184	Up
ENSG00000103599	IQCH	protein_coding	132.726	2.59044	9.3987e-114	Up
ENSG00000103642	LACTB	protein_coding	721.22	1.01592	1.31883e-37	Up
ENSG00000103769	RAB11A	protein_coding	6896.7	1.0917	1.00953e-62	Up
ENSG00000103942	HOMER2	protein_coding	3911.6	3.03152	4.61225e-123	Up
ENSG00000103966	EHD4	protein_coding	2527.23	1.01919	5.60839e-35	Up
ENSG00000103978	TMEM87A	protein_coding	2770.59	1.07548	2.76193e-46	Up
ENSG00000104044	OCA2	protein_coding	126.336	1.24414	1.15932e-09	Up
ENSG00000104064	GABPB1	protein_coding	1121.26	1.41933	1.04645e-122	Up
ENSG00000104112	SCG3	protein_coding	22.3129	2.96727	0.0254244	Up
ENSG00000104131	EIF3J	protein_coding	3028.35	1.44566	9.97513e-97	Up
ENSG00000104140	RHOV	protein_coding	266.721	4.58127	2.95818e-135	Up
ENSG00000104147	OIP5	protein_coding	70.3249	3.03584	1.32064e-151	Up
ENSG00000104237	RP1	protein_coding	197.303	2.76005	2.27105e-45	Up
ENSG00000104267	CA2	protein_coding	446.357	4.47113	4.63154e-149	Up
ENSG00000104312	RIPK2	protein_coding	1532.93	2.58758	4.09546e-131	Up
ENSG00000104313	EYA1	protein_coding	87.0761	2.06027	1.03379e-10	Up
ENSG00000104320	NBN	protein_coding	3164.17	1.90788	1.95059e-132	Up
ENSG00000104321	TRPA1	protein_coding	24.3046	2.72961	1.02194e-27	Up
ENSG00000104327	CALB1	protein_coding	117.555	4.67775	6.88973e-31	Up
ENSG00000104341	LAPTM4B	protein_coding	31663.7	3.531	5.53419e-210	Up
ENSG00000104368	PLAT	protein_coding	5172.82	1.19432	6.88383e-11	Up
ENSG00000104369	JPH1	protein_coding	176.909	3.04506	3.59859e-65	Up
ENSG00000104371	DKK4	protein_coding	6.67086	6.2587	4.97892e-29	Up
ENSG00000104388	RAB2A	protein_coding	8520.12	1.58255	2.65916e-108	Up
ENSG00000104412	EMC2	protein_coding	2070.63	1.19596	4.46354e-46	Up
ENSG00000104413	ESRP1	protein_coding	6643.71	8.04128	0	Up
ENSG00000104432	IL7	protein_coding	66.8936	1.0521	1.35972e-10	Up
ENSG00000104442	ARMC1	protein_coding	2557.87	1.47744	2.39941e-92	Up
ENSG00000104447	TRPS1	protein_coding	3112.39	1.90841	5.5046e-36	Up
ENSG00000104450	SPAG1	protein_coding	677.371	2.80067	7.71796e-108	Up
ENSG00000104472	CHRAC1	protein_coding	3836.27	1.00028	5.22164e-31	Up
ENSG00000104522	GFUS	protein_coding	6382.56	2.25961	3.15019e-104	Up
ENSG00000104524	PYCR3	protein_coding	1826.27	1.30378	5.21856e-30	Up
ENSG00000104537	ANXA13	protein_coding	97.34	1.79496	9.41393e-13	Up
ENSG00000104549	SQLE	protein_coding	3680.13	2.16914	5.0709e-52	Up
ENSG00000104689	TNFRSF10A	protein_coding	282.737	2.73107	1.76367e-105	Up
ENSG00000104738	MCM4	protein_coding	4894.73	3.08384	1.98681e-227	Up
ENSG00000104763	ASAH1	protein_coding	6923.76	1.59307	8.85706e-82	Up
ENSG00000104814	MAP4K1	protein_coding	530.211	1.94727	2.60056e-41	Up
ENSG00000104818	CGB2	protein_coding	12.2777	4.18452	1.45185e-17	Up
ENSG00000104827	CGB3	protein_coding	0.670948	3.81579	0.0236996	Up
ENSG00000104889	RNASEH2A	protein_coding	11.7563	2.07681	2.80086e-27	Up
ENSG00000104892	KLC3	protein_coding	193.444	3.58188	2.60148e-75	Up
ENSG00000104901	DKKL1	protein_coding	58.0952	1.07044	1.10486e-12	Up
ENSG00000104918	RETN	protein_coding	7.95269	1.08766	0.000559661	Up
ENSG00000104941	RSPH6A	protein_coding	29.2499	2.27104	1.61777e-18	Up
ENSG00000104951	IL4I1	protein_coding	3356.86	6.00535	2.90733e-223	Up
ENSG00000104974	LILRA1	protein_coding	48.3128	1.63475	1.30297e-20	Up
ENSG00000104998	IL27RA	protein_coding	813.564	2.57465	1.84131e-54	Up
ENSG00000105011	ASF1B	protein_coding	2206.97	4.81303	1.79593e-269	Up
ENSG00000105058	FAM32A	protein_coding	4870.13	1.73047	1.62409e-108	Up
ENSG00000105131	EPHX3	protein_coding	362.929	1.84315	1.08631e-12	Up
ENSG00000105171	POP4	protein_coding	2712.64	2.21123	5.41312e-65	Up
ENSG00000105173	CCNE1	protein_coding	1970.93	5.4437	7.42274e-239	Up
ENSG00000105176	URI1	protein_coding	6974.02	1.26234	1.42711e-28	Up
ENSG00000105205	CLC	protein_coding	6.13063	4.13594	1.70457e-23	Up
ENSG00000105246	EBI3	protein_coding	132.449	1.17621	1.50709e-09	Up
ENSG00000105255	FSD1	protein_coding	126.874	1.50157	1.83192e-09	Up
ENSG00000105278	ZFR2	protein_coding	121.023	1.43206	3.67583e-06	Up
ENSG00000105289	TJP3	protein_coding	1765.17	5.73894	7.58406e-277	Up
ENSG00000105290	APLP1	protein_coding	1766.98	2.55126	3.11628e-31	Up
ENSG00000105366	SIGLEC8	protein_coding	67.662	2.63884	5.61873e-25	Up
ENSG00000105369	CD79A	protein_coding	310.872	2.53614	6.04548e-21	Up
ENSG00000105370	LIM2	protein_coding	0.621817	1.35287	0.0171623	Up
ENSG00000105374	NKG7	protein_coding	362.707	2.50705	4.8951e-33	Up
ENSG00000105383	CD33	protein_coding	165.569	1.7968	2.07119e-27	Up
ENSG00000105427	CNFN	protein_coding	374.172	3.1317	2.41102e-55	Up
ENSG00000105467	SYNGR4	protein_coding	16.9193	2.59927	1.17483e-24	Up
ENSG00000105492	SIGLEC6	protein_coding	10.8849	1.46818	8.61781e-06	Up
ENSG00000105501	SIGLEC5	lncRNA	3.29883	3.7791	1.49603e-41	Up
ENSG00000105514	RAB3D	protein_coding	2140.69	2.02171	2.6814e-71	Up
ENSG00000105519	CAPS	protein_coding	3355.23	1.84846	2.18156e-23	Up
ENSG00000105550	FGF21	protein_coding	4.44868	1.95248	1.66584e-05	Up
ENSG00000105610	KLF1	protein_coding	13.6749	2.14106	1.04492e-26	Up
ENSG00000105641	SLC5A5	protein_coding	77.7266	3.73795	1.30612e-32	Up
ENSG00000105664	COMP	protein_coding	2034.47	5.11502	1.52517e-64	Up
ENSG00000105668	UPK1A	protein_coding	37.2485	1.4897	2.14323e-06	Up
ENSG00000105679	GAPDHS	protein_coding	2.6339	1.78013	6.68358e-09	Up
ENSG00000105697	HAMP	protein_coding	86.3457	1.65278	2.05766e-16	Up
ENSG00000105750	ZNF85	protein_coding	501.001	1.20556	4.73106e-34	Up
ENSG00000105821	DNAJC2	protein_coding	1592.42	1.30096	4.98651e-76	Up
ENSG00000105849	POLR1F	protein_coding	1336.65	1.27358	2.98963e-63	Up
ENSG00000105851	PIK3CG	protein_coding	275.552	1.65494	1.23615e-27	Up
ENSG00000105854	PON2	protein_coding	4212.26	1.57454	5.16949e-80	Up
ENSG00000105855	ITGB8	protein_coding	7885.81	3.12518	4.48645e-110	Up
ENSG00000105865	DUS4L	protein_coding	251.805	1.0834	5.49167e-41	Up
ENSG00000105887	MTPN	protein_coding	8449.4	1.43288	1.97427e-109	Up
ENSG00000105889	STEAP1B	protein_coding	57.5391	4.1598	3.04012e-72	Up
ENSG00000105894	PTN	protein_coding	1828.57	2.75206	3.33827e-34	Up
ENSG00000105929	ATP6V0A4	protein_coding	29.4516	4.62806	7.05713e-40	Up
ENSG00000105948	IFT56	protein_coding	785.309	1.05112	7.10986e-37	Up
ENSG00000105963	ADAP1	protein_coding	316.497	1.54034	7.02484e-26	Up
ENSG00000105967	TFEC	protein_coding	348.166	3.63103	3.88052e-86	Up
ENSG00000105976	MET	protein_coding	1244.4	3.29913	4.53918e-74	Up
ENSG00000105982	RNF32	protein_coding	111.352	1.11587	3.83444e-27	Up
ENSG00000105989	WNT2	protein_coding	221.524	2.71648	1.37686e-21	Up
ENSG00000106013	ANKRD7	protein_coding	36.4616	2.27503	7.89667e-47	Up
ENSG00000106025	TSPAN12	protein_coding	1938.4	4.61953	1.34402e-158	Up
ENSG00000106028	SSBP1	protein_coding	4282.46	1.76419	6.80619e-97	Up
ENSG00000106031	HOXA13	protein_coding	6.31078	1.30763	4.44236e-05	Up
ENSG00000106066	CPVL	protein_coding	1731.49	2.10646	3.01054e-48	Up
ENSG00000106078	COBL	protein_coding	1085.79	1.72622	2.01425e-27	Up
ENSG00000106178	CCL24	protein_coding	31.7087	1.531	3.08118e-08	Up
ENSG00000106236	NPTX2	protein_coding	1217.66	1.27055	2.72481e-07	Up
ENSG00000106245	BUD31	protein_coding	2369.92	1.43398	5.04995e-82	Up
ENSG00000106258	CYP3A5	protein_coding	437.074	1.3267	1.5314e-18	Up
ENSG00000106305	AIMP2	protein_coding	971.016	1.72454	6.11852e-80	Up
ENSG00000106327	TFR2	protein_coding	166.976	2.06116	2.6422e-27	Up
ENSG00000106355	LSM5	protein_coding	2050.57	1.59017	2.12631e-76	Up
ENSG00000106367	AP1S1	protein_coding	2407.62	2.0476	3.05565e-147	Up
ENSG00000106392	C1GALT1	protein_coding	1573.14	1.8015	1.24259e-90	Up
ENSG00000106399	RPA3	protein_coding	1329.01	2.02579	1.88701e-88	Up
ENSG00000106436	MYL10	protein_coding	0.463595	1.29323	0.0030853	Up
ENSG00000106460	TMEM106B	protein_coding	4193.84	1.12761	3.91326e-46	Up
ENSG00000106477	CEP41	protein_coding	1242.21	1.08702	3.07258e-42	Up
ENSG00000106484	MEST	protein_coding	7241.22	2.67114	8.05193e-61	Up
ENSG00000106536	POU6F2	protein_coding	125.489	1.27379	0.000152309	Up
ENSG00000106537	TSPAN13	protein_coding	1714.74	3.44464	1.17468e-130	Up
ENSG00000106541	AGR2	protein_coding	711.065	5.89919	1.09906e-79	Up
ENSG00000106554	CHCHD3	protein_coding	3381.92	1.63709	3.32342e-121	Up
ENSG00000106615	RHEB	protein_coding	8036.79	1.00749	5.63162e-33	Up
ENSG00000106636	YKT6	protein_coding	4510.55	1.21564	3.14817e-67	Up
ENSG00000106648	GALNTL5	protein_coding	1.35301	2.21647	4.59851e-06	Up
ENSG00000106688	SLC1A1	protein_coding	233.52	2.02691	4.85696e-42	Up
ENSG00000106701	FSD1L	protein_coding	419.186	1.19062	7.36954e-31	Up
ENSG00000106785	TRIM14	protein_coding	2016.05	1.78826	3.23221e-55	Up
ENSG00000106789	CORO2A	protein_coding	1448.64	4.22463	1.33881e-208	Up
ENSG00000106819	ASPN	protein_coding	595.452	1.21103	9.88638e-07	Up
ENSG00000106853	PTGR1	protein_coding	2320.73	1.49657	1.24063e-53	Up
ENSG00000106868	SUSD1	protein_coding	367.92	1.74022	2.59535e-47	Up
ENSG00000107014	RLN2	protein_coding	52.3187	4.79758	6.95852e-96	Up
ENSG00000107018	RLN1	protein_coding	18.486	4.53063	1.00955e-73	Up
ENSG00000107020	PLGRKT	protein_coding	976.888	2.03243	2.96565e-89	Up
ENSG00000107165	TYRP1	protein_coding	72.4474	5.24351	1.22403e-59	Up
ENSG00000107438	PDLIM1	protein_coding	6568.93	1.02573	3.12714e-15	Up
ENSG00000107447	DNTT	protein_coding	0.418476	1.62057	0.00131316	Up
ENSG00000107485	GATA3	protein_coding	174.177	1.93772	3.57012e-21	Up
ENSG00000107551	RASSF4	protein_coding	1291.21	1.02339	8.15353e-20	Up
ENSG00000107593	PKD2L1	protein_coding	14.0914	2.46912	5.29352e-34	Up
ENSG00000107798	LIPA	protein_coding	3616.53	1.67534	1.03909e-69	Up
ENSG00000107821	KAZALD1	protein_coding	625.117	3.56512	2.4469e-52	Up
ENSG00000107859	PITX3	protein_coding	7.33399	1.36138	2.27455e-05	Up
ENSG00000107937	GTPBP4	protein_coding	3306.33	1.50944	1.13988e-83	Up
ENSG00000107949	BCCIP	protein_coding	2835.19	1.03655	2.01696e-46	Up
ENSG00000108010	GLRX3	protein_coding	3040.02	1.18706	7.05563e-54	Up
ENSG00000108064	TFAM	protein_coding	2853.09	1.77202	4.96195e-156	Up
ENSG00000108091	CCDC6	protein_coding	9557.05	1.84931	8.28734e-83	Up
ENSG00000108100	CCNY	protein_coding	5469.19	1.10462	3.02058e-66	Up
ENSG00000108106	UBE2S	protein_coding	3075.82	1.81014	3.91491e-52	Up
ENSG00000108179	PPIF	protein_coding	5169.09	1.45884	2.97434e-51	Up
ENSG00000108231	LGI1	protein_coding	15.1753	2.75048	0.0016641	Up
ENSG00000108242	CYP2C18	protein_coding	2.95947	1.015	0.0161476	Up
ENSG00000108244	KRT23	protein_coding	1581.33	8.47857	1.10976e-287	Up
ENSG00000108375	RNF43	protein_coding	459.218	1.88145	3.28138e-50	Up
ENSG00000108395	TRIM37	protein_coding	1634.26	1.27621	1.27855e-74	Up
ENSG00000108511	HOXB6	protein_coding	380.857	4.2491	1.72866e-57	Up
ENSG00000108559	NUP88	protein_coding	1886.03	1.17463	2.22461e-51	Up
ENSG00000108561	C1QBP	protein_coding	4998.5	1.45136	2.6667e-53	Up
ENSG00000108582	CPD	protein_coding	4147.86	1.87903	1.39396e-68	Up
ENSG00000108602	ALDH3A1	protein_coding	185.022	2.97226	4.44051e-43	Up
ENSG00000108639	SYNGR2	protein_coding	12446.7	1.70734	2.47934e-59	Up
ENSG00000108684	ASIC2	protein_coding	54.5216	2.00396	2.06028e-10	Up
ENSG00000108688	CCL7	protein_coding	41.4189	5.48939	1.07691e-73	Up
ENSG00000108691	CCL2	protein_coding	2006.63	1.91979	9.43775e-22	Up
ENSG00000108700	CCL8	protein_coding	218.266	4.32657	1.98534e-84	Up
ENSG00000108702	CCL1	protein_coding	1.04587	1.66528	0.000377958	Up
ENSG00000108813	DLX4	protein_coding	101.577	3.87737	1.35371e-81	Up
ENSG00000108829	LRRC59	protein_coding	4770.87	1.14727	6.61228e-38	Up
ENSG00000108878	CACNG1	protein_coding	15.2011	2.94616	6.2585e-23	Up
ENSG00000108953	YWHAE	protein_coding	29328.7	1.00178	2.75604e-35	Up
ENSG00000108960	MMD	protein_coding	1148.49	2.79498	5.24273e-87	Up
ENSG00000108984	MAP2K6	protein_coding	785.661	2.00551	1.20332e-55	Up
ENSG00000109062	NHERF1	protein_coding	4719.32	2.00078	1.07908e-61	Up
ENSG00000109089	CDR2L	protein_coding	4576.83	2.5498	6.57638e-66	Up
ENSG00000109101	FOXN1	protein_coding	83.4976	3.20455	5.11981e-35	Up
ENSG00000109133	TMEM33	protein_coding	3135.52	1.0397	2.77161e-55	Up
ENSG00000109182	CWH43	protein_coding	28.1529	4.52386	1.37957e-38	Up
ENSG00000109193	SULT1E1	protein_coding	15.3493	1.08926	0.00734444	Up
ENSG00000109208	SMR3A	protein_coding	0.993266	1.75685	0.0188224	Up
ENSG00000109255	NMU	protein_coding	791.629	8.55659	3.64628e-293	Up
ENSG00000109272	PF4V1	protein_coding	5.90607	4.12092	5.61917e-28	Up
ENSG00000109424	UCP1	protein_coding	9.63082	1.24449	1.09131e-06	Up
ENSG00000109466	KLHL2	protein_coding	840.213	1.44097	5.55992e-53	Up
ENSG00000109471	IL2	protein_coding	1.11409	1.4906	5.29466e-05	Up
ENSG00000109511	ANXA10	protein_coding	7.11153	3.18599	6.17553e-17	Up
ENSG00000109667	SLC2A9	protein_coding	331.92	1.3954	2.86404e-26	Up
ENSG00000109674	NEIL3	protein_coding	206.376	5.99401	6.45431e-269	Up
ENSG00000109738	GLRB	protein_coding	302.888	2.17684	1.07304e-56	Up
ENSG00000109805	NCAPG	protein_coding	746.346	5.77409	2.48474e-277	Up
ENSG00000109832	DDX25	protein_coding	120.715	1.13048	5.27519e-06	Up
ENSG00000109854	HTATIP2	protein_coding	1340.4	1.60943	6.87881e-41	Up
ENSG00000109861	CTSC	protein_coding	5604.91	2.73086	3.3596e-124	Up
ENSG00000109881	CCDC34	protein_coding	1103.81	1.85579	9.37719e-75	Up
ENSG00000109919	MTCH2	protein_coding	4257.89	2.32903	5.95691e-224	Up
ENSG00000109929	SC5D	protein_coding	3115.85	1.37537	1.94485e-43	Up
ENSG00000109943	CRTAM	protein_coding	44.1401	3.19834	4.2087e-40	Up
ENSG00000109956	B3GAT1	protein_coding	188.812	2.22522	1.17999e-15	Up
ENSG00000109971	HSPA8	protein_coding	57087.2	1.60179	2.34227e-63	Up
ENSG00000110013	SIAE	protein_coding	1557.83	2.15271	5.91372e-68	Up
ENSG00000110057	UNC93B1	protein_coding	4739.92	2.14208	1.0818e-93	Up
ENSG00000110092	CCND1	protein_coding	6056.36	3.20182	1.29451e-70	Up
ENSG00000110148	CCKBR	protein_coding	72.4822	1.65177	1.76388e-08	Up
ENSG00000110195	FOLR1	protein_coding	16706.1	9.37783	2.67955e-271	Up
ENSG00000110218	PANX1	protein_coding	879.051	1.35451	2.48412e-71	Up
ENSG00000110324	IL10RA	protein_coding	839.144	1.62857	1.32929e-22	Up
ENSG00000110375	UPK2	protein_coding	163.072	3.71295	9.13652e-37	Up
ENSG00000110427	KIAA1549L	protein_coding	183.624	2.22907	9.50299e-24	Up
ENSG00000110436	SLC1A2	protein_coding	93.9603	2.2231	8.86686e-16	Up
ENSG00000110442	COMMD9	protein_coding	2232.4	1.53671	7.50267e-94	Up
ENSG00000110448	CD5	protein_coding	127.5	1.70313	3.38295e-20	Up
ENSG00000110484	SCGB2A2	protein_coding	44.5895	6.57948	7.92472e-18	Up
ENSG00000110660	SLC35F2	protein_coding	1916.52	2.50664	4.19482e-131	Up
ENSG00000110665	C11orf21	protein_coding	69.2258	1.15552	4.6336e-08	Up
ENSG00000110697	PITPNM1	protein_coding	3613.46	1.57379	1.97516e-40	Up
ENSG00000110723	EXPH5	protein_coding	551.888	2.52271	2.55567e-89	Up
ENSG00000110848	CD69	protein_coding	252.715	2.16816	2.07187e-27	Up
ENSG00000110876	SELPLG	protein_coding	755.724	2.67894	3.75463e-63	Up
ENSG00000110934	BIN2	protein_coding	310.988	2.37222	1.11103e-49	Up
ENSG00000110944	IL23A	protein_coding	95.6235	2.5472	4.0265e-64	Up
ENSG00000110955	ATP5F1B	protein_coding	39131.5	1.36845	7.66246e-91	Up
ENSG00000110975	SYT10	protein_coding	18.0175	2.28421	1.33606e-11	Up
ENSG00000111049	MYF5	protein_coding	0.772064	2.11325	0.0207013	Up
ENSG00000111057	KRT18	protein_coding	26861.9	4.23103	1.95182e-190	Up
ENSG00000111196	MAGOHB	protein_coding	1193.5	1.58429	4.67396e-61	Up
ENSG00000111199	TRPV4	protein_coding	322.438	2.21447	8.58322e-42	Up
ENSG00000111206	FOXM1	protein_coding	2882.55	3.82316	1.03929e-174	Up
ENSG00000111229	ARPC3	protein_coding	7820.62	1.61218	1.76477e-101	Up
ENSG00000111247	RAD51AP1	protein_coding	949.691	5.28246	0	Up
ENSG00000111249	CUX2	protein_coding	58.2389	2.60098	3.92993e-07	Up
ENSG00000111254	AKAP3	protein_coding	197.738	2.48955	1.56549e-48	Up
ENSG00000111262	KCNA1	protein_coding	16.2281	1.02031	0.00413897	Up
ENSG00000111291	GPRC5D	protein_coding	28.9076	1.55604	7.68541e-15	Up
ENSG00000111319	SCNN1A	protein_coding	16445.5	4.3767	9.69882e-213	Up
ENSG00000111328	CDK2AP1	protein_coding	9583.61	1.50078	2.95658e-77	Up
ENSG00000111348	ARHGDIB	protein_coding	3703.34	1.90516	6.85851e-45	Up
ENSG00000111371	SLC38A1	protein_coding	9362.25	2.64842	1.311e-172	Up
ENSG00000111412	SPRING1	protein_coding	1906.66	1.59889	8.70402e-96	Up
ENSG00000111424	VDR	protein_coding	955.046	2.89788	5.44041e-78	Up
ENSG00000111481	COPZ1	protein_coding	10299.8	1.29668	8.47834e-88	Up
ENSG00000111536	IL26	protein_coding	0.804224	2.86214	2.20992e-13	Up
ENSG00000111537	IFNG	protein_coding	12.5133	3.65162	5.35774e-32	Up
ENSG00000111581	NUP107	protein_coding	2794.32	1.46967	1.81708e-64	Up
ENSG00000111602	TIMELESS	protein_coding	2218.63	2.20236	1.62216e-97	Up
ENSG00000111639	MRPL51	protein_coding	4775.16	1.96347	5.80472e-83	Up
ENSG00000111640	GAPDH	protein_coding	130710	2.20637	1.20011e-121	Up
ENSG00000111644	ACRBP	protein_coding	220.419	1.35283	1.8377e-20	Up
ENSG00000111669	TPI1	protein_coding	38282.2	2.15817	1.83291e-110	Up
ENSG00000111670	GNPTAB	protein_coding	2147.46	1.32644	2.17399e-64	Up
ENSG00000111671	SPSB2	protein_coding	570.568	1.44224	8.44868e-38	Up
ENSG00000111679	PTPN6	protein_coding	2282.95	2.93167	4.44338e-228	Up
ENSG00000111700	SLCO1B3	protein_coding	26.5084	4.09302	3.84338e-21	Up
ENSG00000111701	APOBEC1	protein_coding	1.01763	1.57901	0.0038736	Up
ENSG00000111711	GOLT1B	protein_coding	2838.91	1.42364	2.27606e-47	Up
ENSG00000111726	CMAS	protein_coding	2303.42	1.09984	1.16513e-25	Up
ENSG00000111732	AICDA	protein_coding	1.67145	1.89007	1.22252e-08	Up
ENSG00000111783	RFX4	protein_coding	7.82891	2.45131	8.85185e-09	Up
ENSG00000111796	KLRB1	protein_coding	46.9344	2.29999	7.74714e-29	Up
ENSG00000111802	TDP2	protein_coding	2141.85	1.38064	7.95701e-92	Up
ENSG00000111816	FRK	protein_coding	980.384	2.85222	1.28048e-85	Up
ENSG00000111834	RSPH4A	protein_coding	174.16	1.60935	2.02873e-13	Up
ENSG00000111837	MAK	protein_coding	152.683	1.72286	9.34954e-36	Up
ENSG00000111845	PAK1IP1	protein_coding	1444.25	2.10257	1.58482e-124	Up
ENSG00000111863	ADTRP	protein_coding	114.034	4.92503	8.13558e-100	Up
ENSG00000111907	TPD52L1	protein_coding	2793.28	2.09911	2.84147e-52	Up
ENSG00000111981	ULBP1	protein_coding	21.6784	2.58503	2.43477e-27	Up
ENSG00000112029	FBXO5	protein_coding	668.772	1.91883	2.16439e-78	Up
ENSG00000112053	SLC26A8	protein_coding	17.3715	1.92116	4.3647e-05	Up
ENSG00000112116	IL17F	protein_coding	0.29178	1.7995	0.00598048	Up
ENSG00000112118	MCM3	protein_coding	5556.34	1.14872	3.66392e-39	Up
ENSG00000112164	GLP1R	protein_coding	37.5188	4.14979	1.02912e-39	Up
ENSG00000112175	BMP5	protein_coding	5.2788	2.74311	9.26183e-07	Up
ENSG00000112195	TREML2	protein_coding	42.6895	4.11459	1.34253e-45	Up
ENSG00000112237	CCNC	protein_coding	2293.99	1.58849	1.31009e-70	Up
ENSG00000112238	PRDM13	protein_coding	2.16526	1.57535	0.00053218	Up
ENSG00000112246	SIM1	protein_coding	11.5736	5.96791	2.87968e-21	Up
ENSG00000112249	ASCC3	protein_coding	1954.69	1.33606	3.56469e-67	Up
ENSG00000112297	CRYBG1	protein_coding	1025.41	1.9354	3.78679e-42	Up
ENSG00000112299	VNN1	protein_coding	249.154	4.30623	1.90525e-64	Up
ENSG00000112303	VNN2	protein_coding	130.965	2.11887	9.2933e-27	Up
ENSG00000112304	ACOT13	protein_coding	871.717	1.41544	1.1289e-82	Up
ENSG00000112305	SMAP1	protein_coding	522.087	1.00328	7.11783e-41	Up
ENSG00000112312	GMNN	protein_coding	1185.15	1.24652	4.12584e-27	Up
ENSG00000112339	HBS1L	protein_coding	2280.76	1.2216	1.71033e-68	Up
ENSG00000112378	PERP	protein_coding	8713.56	3.4029	3.31333e-168	Up
ENSG00000112379	ARFGEF3	protein_coding	629.564	2.77028	3.26707e-59	Up
ENSG00000112414	ADGRG6	protein_coding	751.906	2.65352	2.91114e-42	Up
ENSG00000112494	UNC93A	protein_coding	61.5357	5.80034	5.67717e-54	Up
ENSG00000112499	SLC22A2	protein_coding	5.04223	1.4792	5.48118e-06	Up
ENSG00000112539	C6orf118	protein_coding	65.5988	4.32627	1.799e-43	Up
ENSG00000112667	DNPH1	protein_coding	2731.98	1.11693	3.03876e-22	Up
ENSG00000112699	GMDS	protein_coding	1327.62	1.6735	6.57683e-61	Up
ENSG00000112706	IMPG1	protein_coding	14.6806	1.0759	1.64771e-11	Up
ENSG00000112742	TTK	protein_coding	1233.81	7.15898	0	Up
ENSG00000112782	CLIC5	protein_coding	4165.38	5.62225	6.58528e-204	Up
ENSG00000112796	ENPP5	protein_coding	1433.23	1.69693	6.11547e-53	Up
ENSG00000112799	LY86	protein_coding	314.586	3.23799	1.98305e-81	Up
ENSG00000112812	PRSS16	protein_coding	969.525	1.80901	2.78679e-26	Up
ENSG00000112874	NUDT12	protein_coding	668.565	1.65368	2.02067e-60	Up
ENSG00000112981	NME5	protein_coding	315.185	1.40498	2.58306e-18	Up
ENSG00000112984	KIF20A	protein_coding	1746.81	5.72059	4.53542e-297	Up
ENSG00000112996	MRPS30	protein_coding	2354.18	1.09334	9.8273e-66	Up
ENSG00000113073	SLC4A9	protein_coding	8.83966	1.25251	7.18759e-08	Up
ENSG00000113083	LOX	protein_coding	1947.06	1.24133	7.65729e-11	Up
ENSG00000113088	GZMK	protein_coding	38.713	2.20444	5.8957e-19	Up
ENSG00000113196	HAND1	protein_coding	4.77306	1.48547	0.000109182	Up
ENSG00000113249	HAVCR1	protein_coding	3.60408	2.20988	1.44565e-11	Up
ENSG00000113263	ITK	protein_coding	117.362	1.8009	7.47898e-17	Up
ENSG00000113282	CLINT1	protein_coding	5758.72	1.23852	2.34385e-55	Up
ENSG00000113302	IL12B	protein_coding	3.89528	3.52278	6.89414e-41	Up
ENSG00000113303	BTNL8	protein_coding	18.0832	1.86535	1.09389e-11	Up
ENSG00000113327	GABRG2	protein_coding	30.246	2.90375	1.55697e-12	Up
ENSG00000113361	CDH6	protein_coding	6763.8	5.3118	1.67867e-138	Up
ENSG00000113368	LMNB1	protein_coding	2612.66	3.59206	6.5725e-236	Up
ENSG00000113387	SUB1	protein_coding	11043.9	1.81253	2.53061e-88	Up
ENSG00000113389	NPR3	protein_coding	725.118	1.01645	4.44554e-06	Up
ENSG00000113407	TARS1	protein_coding	5267.17	2.55995	2.14486e-211	Up
ENSG00000113460	BRIX1	protein_coding	1992.63	1.79089	3.01067e-116	Up
ENSG00000113532	ST8SIA4	protein_coding	544.172	3.44411	5.89711e-114	Up
ENSG00000113569	NUP155	protein_coding	2450.14	1.18369	2.22e-65	Up
ENSG00000113578	FGF1	protein_coding	163.616	2.64559	3.28725e-41	Up
ENSG00000113643	RARS1	protein_coding	3335.14	1.59846	1.04055e-133	Up
ENSG00000113645	WWC1	protein_coding	3759.69	5.02724	1.04471e-261	Up
ENSG00000113763	UNC5A	protein_coding	1244.36	3.54829	1.29703e-43	Up
ENSG00000113790	EHHADH	protein_coding	616.58	1.88577	2.02314e-77	Up
ENSG00000113810	SMC4	protein_coding	3327.82	3.26805	1.91802e-224	Up
ENSG00000113845	TIMMDC1	protein_coding	5352.15	1.56957	7.69736e-121	Up
ENSG00000113924	HGD	protein_coding	197.657	4.97631	4.22871e-44	Up
ENSG00000113946	CLDN16	protein_coding	5757.84	9.72003	5.38962e-265	Up
ENSG00000114013	CD86	protein_coding	531.566	3.99187	2.17228e-116	Up
ENSG00000114054	PCCB	protein_coding	2768.56	2.11938	2.37054e-141	Up
ENSG00000114107	CEP70	protein_coding	1655.36	1.49822	6.99808e-75	Up
ENSG00000114113	RBP2	protein_coding	20.6178	2.13643	4.4371e-20	Up
ENSG00000114204	SERPINI2	protein_coding	132.887	4.49862	8.88497e-43	Up
ENSG00000114209	PDCD10	protein_coding	2998.43	2.28868	6.88494e-153	Up
ENSG00000114248	LRRC31	protein_coding	12.1747	3.096	1.92885e-08	Up
ENSG00000114346	ECT2	protein_coding	3451.81	5.39773	0	Up
ENSG00000114349	GNAT1	protein_coding	5.23312	1.01223	0.000378714	Up
ENSG00000114405	CEP15	protein_coding	475.851	1.03077	8.9441e-14	Up
ENSG00000114416	FXR1	protein_coding	8358.72	1.07369	1.16217e-52	Up
ENSG00000114446	IFT57	protein_coding	3703.23	1.54404	8.01491e-74	Up
ENSG00000114450	GNB4	protein_coding	1023.97	1.31142	2.88424e-28	Up
ENSG00000114491	UMPS	protein_coding	2023.28	1.61942	2.73966e-167	Up
ENSG00000114520	SNX4	protein_coding	2213.34	1.54686	2.11261e-134	Up
ENSG00000114529	C3orf52	protein_coding	92.4569	2.65118	5.34648e-70	Up
ENSG00000114541	FRMD4B	protein_coding	2448.46	1.86813	6.48641e-59	Up
ENSG00000114573	ATP6V1A	protein_coding	3042.93	1.15195	2.73036e-69	Up
ENSG00000114638	UPK1B	protein_coding	899.414	8.10086	6.44241e-175	Up
ENSG00000114646	CSPG5	protein_coding	444.897	3.58632	8.08916e-101	Up
ENSG00000114670	NEK11	protein_coding	869.347	1.74864	3.18126e-67	Up
ENSG00000114686	MRPL3	protein_coding	8206.76	2.36542	4.48527e-265	Up
ENSG00000114744	COMMD2	protein_coding	2390.15	1.06139	2.12903e-47	Up
ENSG00000114771	AADAC	protein_coding	224.41	5.74111	1.75166e-115	Up
ENSG00000114805	PLCH1	protein_coding	236.33	3.1959	9.59006e-57	Up
ENSG00000114854	TNNC1	protein_coding	371.887	3.36553	5.85181e-39	Up
ENSG00000114902	SPCS1	protein_coding	5812.15	1.12341	1.13891e-48	Up
ENSG00000114978	MOB1A	protein_coding	11078.8	1.35218	7.94971e-87	Up
ENSG00000114993	RTKN	protein_coding	3615.67	1.55268	5.61327e-57	Up
ENSG00000115008	IL1A	protein_coding	34.6552	4.36307	5.64723e-64	Up
ENSG00000115009	CCL20	protein_coding	605.541	5.75229	2.37323e-96	Up
ENSG00000115091	ACTR3	protein_coding	11763.6	2.09095	3.74638e-186	Up
ENSG00000115112	TFCP2L1	protein_coding	744.038	3.67033	6.18654e-63	Up
ENSG00000115128	SF3B6	protein_coding	4986.26	2.24709	3.29411e-161	Up
ENSG00000115129	TP53I3	protein_coding	1172.72	2.02322	4.34307e-72	Up
ENSG00000115155	OTOF	protein_coding	51.0354	1.07227	1.3625e-06	Up
ENSG00000115159	GPD2	protein_coding	4003.37	2.16908	3.65481e-126	Up
ENSG00000115163	CENPA	protein_coding	650.729	6.25882	1.17727e-270	Up
ENSG00000115165	CYTIP	protein_coding	272.245	2.65714	6.91519e-54	Up
ENSG00000115221	ITGB6	protein_coding	917.278	6.93104	6.66383e-190	Up
ENSG00000115232	ITGA4	protein_coding	445.626	4.02269	1.25353e-161	Up
ENSG00000115233	PSMD14	protein_coding	2944.5	2.88416	4.75519e-286	Up
ENSG00000115271	GCA	protein_coding	1603.62	2.1629	2.67506e-155	Up
ENSG00000115297	TLX2	protein_coding	14.0127	4.04442	8.15854e-37	Up
ENSG00000115339	GALNT3	protein_coding	3098.98	3.69424	9.38342e-152	Up
ENSG00000115363	EVA1A	protein_coding	647.55	4.32824	1.22863e-180	Up
ENSG00000115364	MRPL19	protein_coding	2151.04	1.82525	1.27356e-205	Up
ENSG00000115415	STAT1	protein_coding	13591.3	2.66254	1.73816e-124	Up
ENSG00000115423	DNAH6	protein_coding	241.328	1.03005	2.74324e-08	Up
ENSG00000115425	PECR	protein_coding	627.151	1.34167	7.00914e-47	Up
ENSG00000115457	IGFBP2	protein_coding	40104.9	1.36167	4.38605e-19	Up
ENSG00000115488	NEU2	protein_coding	1.25806	2.23875	0.000102328	Up
ENSG00000115507	OTX1	protein_coding	189.473	3.36269	2.31925e-32	Up
ENSG00000115514	TXNDC9	protein_coding	1118.13	2.15014	6.54757e-168	Up
ENSG00000115523	GNLY	protein_coding	343.999	2.78126	2.17721e-14	Up
ENSG00000115539	PDCL3	protein_coding	1239.77	1.59281	4.69368e-105	Up
ENSG00000115590	IL1R2	protein_coding	191.289	2.06144	2.91378e-21	Up
ENSG00000115592	PRKAG3	protein_coding	7.72884	1.05487	0.000541888	Up
ENSG00000115598	IL1RL2	protein_coding	142.641	2.26412	6.48321e-44	Up
ENSG00000115616	SLC9A2	protein_coding	307.043	6.91545	5.7179e-194	Up
ENSG00000115652	UXS1	protein_coding	2528.39	1.35586	2.84575e-94	Up
ENSG00000115718	PROC	protein_coding	51.5544	1.89799	2.27112e-32	Up
ENSG00000115750	TAF1B	protein_coding	790.73	1.48339	6.92564e-93	Up
ENSG00000115758	ODC1	protein_coding	10474.6	1.55915	3.36602e-45	Up
ENSG00000115761	NOL10	protein_coding	1529.14	1.22248	1.10807e-90	Up
ENSG00000115816	CEBPZ	protein_coding	1878.34	1.26613	1.65352e-59	Up
ENSG00000115828	QPCT	protein_coding	625.209	3.59142	1.96561e-73	Up
ENSG00000115850	LCT	protein_coding	4.39423	1.28983	1.21625e-06	Up
ENSG00000115866	DARS1	protein_coding	6387.05	1.04699	3.60103e-52	Up
ENSG00000115884	SDC1	protein_coding	3089.51	3.44052	1.59943e-80	Up
ENSG00000115919	KYNU	protein_coding	234.526	4.2041	5.55787e-118	Up
ENSG00000115946	PNO1	protein_coding	1488.28	1.50951	2.7942e-79	Up
ENSG00000115956	PLEK	protein_coding	975.15	3.41809	5.2703e-87	Up
ENSG00000116014	KISS1R	protein_coding	44.293	2.21577	1.45238e-13	Up
ENSG00000116030	SUMO1	protein_coding	6114.42	2.07981	2.00644e-215	Up
ENSG00000116031	CD207	protein_coding	97.8224	3.3028	4.37395e-38	Up
ENSG00000116035	VAX2	protein_coding	199.416	1.01574	3.76007e-08	Up
ENSG00000116039	ATP6V1B1	protein_coding	320.921	7.84344	1.35387e-215	Up
ENSG00000116096	SPR	protein_coding	1480.5	1.3112	9.12358e-29	Up
ENSG00000116133	DHCR24	protein_coding	25143.9	2.32875	1.06598e-49	Up
ENSG00000116147	TNR	protein_coding	7.12797	1.37679	0.00937237	Up
ENSG00000116157	GPX7	protein_coding	1366.58	1.56311	4.18162e-41	Up
ENSG00000116171	SCP2	protein_coding	6469.31	1.01527	2.29096e-42	Up
ENSG00000116209	TMEM59	protein_coding	16842	1.26333	1.56086e-52	Up
ENSG00000116221	MRPL37	protein_coding	5550.17	1.11855	2.18324e-56	Up
ENSG00000116237	ICMT	protein_coding	3930.64	1.65294	3.40212e-96	Up
ENSG00000116266	STXBP3	protein_coding	2516.44	1.01878	8.5741e-67	Up
ENSG00000116299	ELAPOR1	protein_coding	1957.22	4.9565	7.55902e-62	Up
ENSG00000116459	ATP5PB	protein_coding	9046.97	2.02237	1.63945e-140	Up
ENSG00000116489	CAPZA1	protein_coding	7856.35	2.03884	2.02089e-251	Up
ENSG00000116544	DLGAP3	protein_coding	296.253	2.67256	1.73159e-37	Up
ENSG00000116586	LAMTOR2	protein_coding	2161.69	2.20041	8.94005e-120	Up
ENSG00000116661	FBXO2	protein_coding	1120.51	2.46142	3.41709e-31	Up
ENSG00000116663	FBXO6	protein_coding	884.603	1.05476	8.6882e-21	Up
ENSG00000116675	DNAJC6	protein_coding	229.046	1.40676	2.94014e-21	Up
ENSG00000116701	NCF2	protein_coding	476.327	2.72381	4.06078e-63	Up
ENSG00000116703	PDC	protein_coding	5.12607	1.8992	1.69956e-17	Up
ENSG00000116711	PLA2G4A	protein_coding	669.024	1.69292	2.65753e-23	Up
ENSG00000116721	PRAMEF1	protein_coding	1.81474	4.57651	1.70599e-12	Up
ENSG00000116750	UCHL5	protein_coding	1678.51	1.16881	2.40683e-92	Up
ENSG00000116752	BCAS2	protein_coding	2169.38	1.04949	4.04205e-45	Up
ENSG00000116771	AGMAT	protein_coding	189.48	3.85968	2.89305e-149	Up
ENSG00000116793	PHTF1	protein_coding	889.344	1.62491	3.3038e-88	Up
ENSG00000116815	CD58	protein_coding	516.713	1.80204	1.03045e-60	Up
ENSG00000116824	CD2	protein_coding	311.821	3.58651	2.63836e-60	Up
ENSG00000116898	MRPS15	protein_coding	4442.46	1.38893	1.60124e-44	Up
ENSG00000116990	MYCL	protein_coding	2198.11	7.34544	1.98361e-289	Up
ENSG00000117009	KMO	protein_coding	54.9427	3.45419	4.00023e-104	Up
ENSG00000117010	ZNF684	protein_coding	247.097	1.15821	2.61321e-36	Up
ENSG00000117069	ST6GALNAC5	protein_coding	2198	2.95724	1.83095e-50	Up
ENSG00000117091	CD48	protein_coding	221.516	3.18416	3.86323e-63	Up
ENSG00000117115	PADI2	protein_coding	891.033	3.74216	1.12893e-80	Up
ENSG00000117118	SDHB	protein_coding	4530.5	1.862	3.34358e-104	Up
ENSG00000117133	RPF1	protein_coding	1943.37	1.40496	8.63553e-96	Up
ENSG00000117148	ACTL8	protein_coding	118.966	5.22558	2.76908e-20	Up
ENSG00000117152	RGS4	protein_coding	512.101	2.21212	5.65375e-25	Up
ENSG00000117155	SSX2IP	protein_coding	1433.17	3.55439	0	Up
ENSG00000117215	PLA2G2D	protein_coding	102.673	3.94822	4.97725e-35	Up
ENSG00000117226	GBP3	protein_coding	1945.81	1.68759	1.33319e-27	Up
ENSG00000117262	GPR89A	protein_coding	315.816	1.0217	4.0394e-42	Up
ENSG00000117308	GALE	protein_coding	1662.19	1.91032	1.19672e-66	Up
ENSG00000117322	CR2	protein_coding	91.4649	3.87894	1.2649e-39	Up
ENSG00000117362	APH1A	protein_coding	11856.4	1.29643	2.53645e-83	Up
ENSG00000117394	SLC2A1	protein_coding	14645	2.54316	4.13678e-73	Up
ENSG00000117395	EBNA1BP2	protein_coding	4324.36	1.58018	1.72107e-99	Up
ENSG00000117399	CDC20	protein_coding	3573.02	5.66936	1.10346e-276	Up
ENSG00000117410	ATP6V0B	protein_coding	7911.42	1.53976	1.83766e-56	Up
ENSG00000117450	PRDX1	protein_coding	9901.11	1.27058	6.20032e-53	Up
ENSG00000117461	PIK3R3	protein_coding	2230.34	1.69516	6.33709e-33	Up
ENSG00000117472	TSPAN1	protein_coding	2626.82	6.00012	1.14632e-153	Up
ENSG00000117475	BLZF1	protein_coding	1295.45	1.04051	3.39388e-70	Up
ENSG00000117505	DR1	protein_coding	3319.4	1.10669	2.76137e-88	Up
ENSG00000117528	ABCD3	protein_coding	2115.98	1.03282	8.01711e-45	Up
ENSG00000117560	FASLG	protein_coding	31.9029	3.8099	7.76679e-51	Up
ENSG00000117586	TNFSF4	protein_coding	309.007	2.10033	1.11741e-40	Up
ENSG00000117593	DARS2	protein_coding	1882.34	2.14137	1.67819e-169	Up
ENSG00000117595	IRF6	protein_coding	2465.82	3.37971	1.11631e-207	Up
ENSG00000117598	PLPPR5	protein_coding	1.92098	1.98094	1.35118e-07	Up
ENSG00000117602	RCAN3	protein_coding	1052.69	3.28922	5.85652e-194	Up
ENSG00000117632	STMN1	protein_coding	12229.5	1.25166	2.11852e-27	Up
ENSG00000117650	NEK2	protein_coding	1051.11	7.68912	0	Up
ENSG00000117676	RPS6KA1	protein_coding	1688.11	2.81789	1.02454e-171	Up
ENSG00000117697	NSL1	protein_coding	1903.23	1.11367	1.43143e-52	Up
ENSG00000117751	PPP1R8	protein_coding	2430.25	1.10832	2.85373e-81	Up
ENSG00000117906	RCN2	protein_coding	8719.53	2.34129	5.10421e-137	Up
ENSG00000117971	CHRNB4	protein_coding	62.7879	1.35391	3.03944e-08	Up
ENSG00000117983	MUC5B	protein_coding	1747.56	5.16204	2.79947e-61	Up
ENSG00000118113	MMP8	protein_coding	15.1518	3.01355	1.55306e-20	Up
ENSG00000118137	APOA1	protein_coding	3808.95	1.51698	1.95085e-09	Up
ENSG00000118193	KIF14	protein_coding	410.529	5.17735	4.23934e-274	Up
ENSG00000118242	MREG	protein_coding	837.262	3.30244	6.56351e-227	Up
ENSG00000118292	C1orf54	protein_coding	245.076	1.80231	1.41881e-49	Up
ENSG00000118307	DNAI7	protein_coding	310.052	3.36634	3.82897e-66	Up
ENSG00000118322	ATP10B	protein_coding	313.714	4.97201	8.69541e-85	Up
ENSG00000118412	CASP8AP2	protein_coding	1140.7	1.06127	2.23746e-38	Up
ENSG00000118418	HMGN3	protein_coding	4176.42	1.42414	3.27301e-53	Up
ENSG00000118508	RAB32	protein_coding	1273.48	1.18475	2.68448e-30	Up
ENSG00000118640	VAMP8	protein_coding	5420.42	4.76648	0	Up
ENSG00000118655	DCLRE1B	protein_coding	761.095	1.56807	9.27688e-100	Up
ENSG00000118680	MYL12B	protein_coding	21656.6	1.4097	7.80999e-58	Up
ENSG00000118705	RPN2	protein_coding	17150.7	1.41268	5.05561e-88	Up
ENSG00000118733	OLFM3	protein_coding	130.726	6.59952	7.62737e-58	Up
ENSG00000118855	MFSD1	protein_coding	2745.38	1.52049	1.13926e-70	Up
ENSG00000118898	PPL	protein_coding	5053.86	1.4427	4.74012e-23	Up
ENSG00000118972	FGF23	protein_coding	2.52141	1.05059	0.013553	Up
ENSG00000118997	DNAH7	protein_coding	217.862	2.25136	6.26453e-42	Up
ENSG00000119041	GTF3C3	protein_coding	2790.93	1.44162	1.03625e-115	Up
ENSG00000119121	TRPM6	protein_coding	28.5217	1.01376	5.68727e-06	Up
ENSG00000119125	GDA	protein_coding	187.58	4.84851	3.12965e-51	Up
ENSG00000119203	CPSF3	protein_coding	2546.82	1.95794	1.69762e-162	Up
ENSG00000119227	PIGZ	protein_coding	309.778	1.09344	4.10974e-12	Up
ENSG00000119314	PTBP3	protein_coding	4213.18	1.23777	1.18787e-65	Up
ENSG00000119328	ABITRAM	protein_coding	1277.33	1.35213	2.64842e-73	Up
ENSG00000119408	NEK6	protein_coding	2331.48	2.06489	1.97573e-76	Up
ENSG00000119411	BSPRY	protein_coding	792.064	6.44393	0	Up
ENSG00000119421	NDUFA8	protein_coding	2299.14	1.93163	9.68638e-103	Up
ENSG00000119457	SLC46A2	protein_coding	17.7212	4.15521	8.77633e-36	Up
ENSG00000119487	MAPKAP1	protein_coding	3682.14	1.07626	1.5306e-80	Up
ENSG00000119514	GALNT12	protein_coding	567.671	4.74224	7.30991e-240	Up
ENSG00000119535	CSF3R	protein_coding	1018.08	1.15038	1.62847e-08	Up
ENSG00000119547	ONECUT2	protein_coding	153.315	1.93422	0.00131782	Up
ENSG00000119703	ZC2HC1C	protein_coding	214.973	2.20136	3.00999e-102	Up
ENSG00000119705	SLIRP	protein_coding	2274.61	1.72271	3.75067e-70	Up
ENSG00000119714	GPR68	protein_coding	115.689	2.13539	3.88425e-38	Up
ENSG00000119715	ESRRB	protein_coding	41.0905	1.61589	1.90768e-09	Up
ENSG00000119866	BCL11A	protein_coding	1590.18	3.39551	1.7265e-92	Up
ENSG00000119888	EPCAM	protein_coding	16047.5	8.34881	0	Up
ENSG00000119899	SLC17A5	protein_coding	1138.96	1.79905	4.54886e-82	Up
ENSG00000119900	OGFRL1	protein_coding	1212.06	1.26589	1.45718e-38	Up
ENSG00000119913	TECTB	protein_coding	0.527896	1.83833	6.04398e-05	Up
ENSG00000119915	ELOVL3	protein_coding	99.547	3.99442	3.5062e-71	Up
ENSG00000119969	HELLS	protein_coding	951.319	1.58931	9.79273e-46	Up
ENSG00000120057	SFRP5	protein_coding	113.345	1.40595	6.18264e-06	Up
ENSG00000120068	HOXB8	protein_coding	862.554	5.23187	1.49563e-58	Up
ENSG00000120094	HOXB1	protein_coding	4.16323	3.27516	3.64082e-14	Up
ENSG00000120149	MSX2	protein_coding	98.2198	3.00163	1.14695e-11	Up
ENSG00000120159	CAAP1	protein_coding	1176.85	1.77394	2.29358e-109	Up
ENSG00000120211	INSL4	protein_coding	2.57696	3.91058	8.57955e-15	Up
ENSG00000120242	IFNA8	protein_coding	0.186001	1.70891	0.0254305	Up
ENSG00000120251	GRIA2	protein_coding	202.64	2.25381	3.41772e-14	Up
ENSG00000120278	PLEKHG1	protein_coding	1780.32	1.29934	4.85239e-31	Up
ENSG00000120280	TASL	protein_coding	78.4472	3.76581	7.71923e-105	Up
ENSG00000120289	MAGEB4	protein_coding	0.795297	2.25403	0.00167799	Up
ENSG00000120306	CYSTM1	protein_coding	3686.52	1.1362	1.50765e-23	Up
ENSG00000120436	GPR31	protein_coding	15.5081	5.9516	1.42984e-96	Up
ENSG00000120457	KCNJ5	protein_coding	415.693	1.75151	4.8639e-25	Up
ENSG00000120498	TEX11	protein_coding	20.0212	4.86651	7.12405e-104	Up
ENSG00000120509	PDZD11	protein_coding	2531.85	1.63382	7.68424e-97	Up
ENSG00000120526	NUDCD1	protein_coding	1769.4	2.15106	2.37894e-137	Up
ENSG00000120533	ENY2	protein_coding	3938.92	1.71338	5.98677e-101	Up
ENSG00000120539	MASTL	protein_coding	954.419	1.60151	7.86809e-70	Up
ENSG00000120594	PLXDC2	protein_coding	4944.99	1.09216	1.24989e-26	Up
ENSG00000120647	CCDC77	protein_coding	678.86	1.81096	2.56678e-81	Up
ENSG00000120659	TNFSF11	protein_coding	21.637	5.787	1.17486e-72	Up
ENSG00000120675	DNAJC15	protein_coding	1120.23	2.04232	5.80357e-29	Up
ENSG00000120708	TGFBI	protein_coding	7397.22	2.07682	1.51479e-34	Up
ENSG00000120756	PLS1	protein_coding	1080.84	5.60307	0	Up
ENSG00000120860	WASHC3	protein_coding	1196.66	1.05981	1.44653e-40	Up
ENSG00000120875	DUSP4	protein_coding	629.679	2.8469	3.63719e-51	Up
ENSG00000120885	CLU	protein_coding	111557	1.2118	1.66748e-10	Up
ENSG00000120949	TNFRSF8	protein_coding	124.027	1.64836	3.66786e-15	Up
ENSG00000120952	PRAMEF2	protein_coding	0.307332	4.23303	0.00314862	Up
ENSG00000120992	LYPLA1	protein_coding	4383.18	2.6244	1.91732e-197	Up
ENSG00000121005	CRISPLD1	protein_coding	568.02	1.44827	6.50929e-14	Up
ENSG00000121022	COPS5	protein_coding	2300.07	1.4715	1.8116e-97	Up
ENSG00000121058	COIL	protein_coding	1320.77	1.09336	6.92849e-58	Up
ENSG00000121073	SLC35B1	protein_coding	2326.22	1.1244	9.793e-42	Up
ENSG00000121075	TBX4	protein_coding	21.1488	1.68635	2.9285e-29	Up
ENSG00000121152	NCAPH	protein_coding	892.104	4.87181	4.92827e-229	Up
ENSG00000121211	MND1	protein_coding	3.31236	3.9829	7.5463e-62	Up
ENSG00000121270	ABCC11	protein_coding	26.5446	1.78393	2.91859e-14	Up
ENSG00000121314	TAS2R8	protein_coding	0.510907	1.19074	0.016664	Up
ENSG00000121316	PLBD1	protein_coding	1020.6	2.51779	9.83495e-64	Up
ENSG00000121335	PRB2	protein_coding	6.18293	4.89077	0.0478782	Up
ENSG00000121350	PYROXD1	protein_coding	678.784	1.22335	3.17526e-40	Up
ENSG00000121351	IAPP	protein_coding	1.71012	2.4616	8.60264e-08	Up
ENSG00000121380	BCL2L14	protein_coding	137.251	6.03979	1.46929e-239	Up
ENSG00000121446	RGSL1	protein_coding	1.85056	3.45941	7.23555e-32	Up
ENSG00000121481	RNF2	protein_coding	1731.95	1.46548	1.79219e-92	Up
ENSG00000121594	CD80	protein_coding	41.0855	4.64891	1.23427e-127	Up
ENSG00000121621	KIF18A	protein_coding	560.855	5.21817	0	Up
ENSG00000121634	GJA8	protein_coding	20.9521	5.53667	1.11978e-43	Up
ENSG00000121644	DESI2	protein_coding	3420.13	1.54173	4.73642e-101	Up
ENSG00000121690	DEPDC7	protein_coding	112.771	1.10176	8.59615e-18	Up
ENSG00000121742	GJB6	protein_coding	46.4412	3.64425	5.31486e-39	Up
ENSG00000121743	GJA3	protein_coding	84.1171	1.64701	3.36643e-10	Up
ENSG00000121797	CCRL2	protein_coding	105.229	2.37104	2.32441e-58	Up
ENSG00000121853	GHSR	protein_coding	0.916676	1.75928	6.52588e-05	Up
ENSG00000121858	TNFSF10	protein_coding	6851.65	2.15739	3.66997e-35	Up
ENSG00000121879	PIK3CA	protein_coding	1959.64	1.20462	1.30692e-57	Up
ENSG00000121895	TMEM156	protein_coding	36.9503	3.23943	3.4359e-54	Up
ENSG00000121933	TMIGD3	protein_coding	104.298	2.49049	1.00955e-44	Up
ENSG00000121957	GPSM2	protein_coding	830.217	4.32683	0	Up
ENSG00000121966	CXCR4	protein_coding	5311.95	3.63572	2.68699e-125	Up
ENSG00000121988	ZRANB3	protein_coding	443.424	1.10228	1.06211e-47	Up
ENSG00000122025	FLT3	protein_coding	22.5841	1.92007	1.24789e-15	Up
ENSG00000122034	GTF3A	protein_coding	4932.52	1.84835	4.26858e-100	Up
ENSG00000122068	FYTTD1	protein_coding	4867.77	1.23289	2.01809e-54	Up
ENSG00000122122	SASH3	protein_coding	484.079	2.25713	6.71167e-38	Up
ENSG00000122133	PAEP	protein_coding	778.314	4.52741	4.94451e-32	Up
ENSG00000122136	OBP2A	protein_coding	750.395	6.28311	8.63385e-69	Up
ENSG00000122145	TBX22	protein_coding	2.39141	1.16137	0.00685362	Up
ENSG00000122188	LAX1	protein_coding	54.6886	2.84288	1.91236e-32	Up
ENSG00000122224	LY9	protein_coding	59.89	1.48062	2.75296e-12	Up
ENSG00000122376	SHLD2	protein_coding	1607.19	1.09206	8.599e-53	Up
ENSG00000122378	PRXL2A	protein_coding	4501.24	1.23882	1.27705e-50	Up
ENSG00000122512	PMS2	protein_coding	777.4	1.02509	1.69269e-37	Up
ENSG00000122565	CBX3	protein_coding	10404	1.45674	1.02434e-96	Up
ENSG00000122584	NXPH1	protein_coding	2.72537	2.31009	0.0295978	Up
ENSG00000122585	NPY	protein_coding	84.7948	2.76204	8.67405e-13	Up
ENSG00000122641	INHBA	protein_coding	1338.66	1.9862	4.36667e-18	Up
ENSG00000122644	ARL4A	protein_coding	594.262	1.45801	2.30419e-31	Up
ENSG00000122674	CCZ1	protein_coding	490.097	2.33252	1.31122e-149	Up
ENSG00000122694	GLIPR2	protein_coding	1978.4	1.26517	8.1703e-19	Up
ENSG00000122711	SPINK4	protein_coding	1.85232	2.07168	2.40629e-09	Up
ENSG00000122728	TAF1L	protein_coding	6.83406	3.66959	3.22234e-97	Up
ENSG00000122735	DNAI1	protein_coding	135.553	3.11708	2.0086e-29	Up
ENSG00000122783	CYREN	protein_coding	983.343	1.03368	9.23878e-61	Up
ENSG00000122787	AKR1D1	protein_coding	1.30161	1.64826	8.7328e-08	Up
ENSG00000122861	PLAU	protein_coding	1990.27	3.94214	1.25923e-82	Up
ENSG00000122862	SRGN	protein_coding	3561.49	2.02099	1.51601e-38	Up
ENSG00000122873	CISD1	protein_coding	1380.61	1.78877	1.28745e-90	Up
ENSG00000122952	ZWINT	protein_coding	1634.05	4.7337	0	Up
ENSG00000122966	CIT	protein_coding	988.541	2.37924	1.34392e-72	Up
ENSG00000123095	BHLHE41	protein_coding	10239	3.09011	1.19216e-76	Up
ENSG00000123131	PRDX4	protein_coding	5660.09	1.07504	4.00434e-27	Up
ENSG00000123136	DDX39A	protein_coding	5006.1	1.14256	2.39028e-27	Up
ENSG00000123159	GIPC1	protein_coding	9574.82	1.73674	3.07668e-71	Up
ENSG00000123213	NLN	protein_coding	1754.51	2.19462	3.85109e-150	Up
ENSG00000123219	CENPK	protein_coding	426.064	4.00512	3.71207e-247	Up
ENSG00000123268	ATF1	protein_coding	1835.24	1.13058	1.59337e-71	Up
ENSG00000123338	NCKAP1L	protein_coding	974.99	2.78364	5.32593e-58	Up
ENSG00000123364	HOXC13	protein_coding	9.57313	2.36753	4.36829e-07	Up
ENSG00000123405	NFE2	protein_coding	240.678	4.28338	4.18104e-84	Up
ENSG00000123416	TUBA1B	protein_coding	13064.8	1.32546	2.03179e-45	Up
ENSG00000123472	ATPAF1	protein_coding	4672.8	1.39703	4.35765e-75	Up
ENSG00000123485	HJURP	protein_coding	1114.53	6.05492	8.13411e-244	Up
ENSG00000123496	IL13RA2	protein_coding	59.4857	4.00571	2.8918e-23	Up
ENSG00000123500	COL10A1	protein_coding	1587.38	4.92186	9.38615e-71	Up
ENSG00000123545	NDUFAF4	protein_coding	1274.95	1.14146	5.11575e-34	Up
ENSG00000123576	ESX1	protein_coding	1.45105	1.45742	0.0113285	Up
ENSG00000123584	MAGEA9	protein_coding	4.24073	5.44432	4.58399e-05	Up
ENSG00000123609	NMI	protein_coding	2232.54	2.57331	7.44671e-168	Up
ENSG00000123610	TNFAIP6	protein_coding	213	4.183	2.60359e-78	Up
ENSG00000123700	KCNJ2	protein_coding	188.282	1.4063	1.62836e-25	Up
ENSG00000123810	B9D2	protein_coding	289.667	1.08777	5.19438e-27	Up
ENSG00000123838	C4BPA	protein_coding	91.5452	1.78374	0.000593541	Up
ENSG00000123892	RAB38	protein_coding	321.22	2.48677	5.37302e-52	Up
ENSG00000123975	CKS2	protein_coding	3046.54	4.38306	3.27653e-211	Up
ENSG00000123977	DAW1	protein_coding	70.8088	5.39861	2.50974e-56	Up
ENSG00000124003	MOGAT1	protein_coding	3.3461	4.61459	1.78082e-43	Up
ENSG00000124089	MC3R	protein_coding	0.3027	1.8132	0.011808	Up
ENSG00000124102	PI3	protein_coding	1822.52	6.38306	1.26586e-112	Up
ENSG00000124107	SLPI	protein_coding	39039.3	7.72347	6.75303e-247	Up
ENSG00000124116	WFDC3	protein_coding	47.493	1.58038	7.46371e-21	Up
ENSG00000124134	KCNS1	protein_coding	228.283	4.48689	2.29408e-91	Up
ENSG00000124145	SDC4	protein_coding	10301.8	2.01701	2.09299e-63	Up
ENSG00000124157	SEMG2	protein_coding	0.666928	1.11973	0.000111228	Up
ENSG00000124171	PARD6B	protein_coding	1385.95	2.55834	1.56874e-141	Up
ENSG00000124172	ATP5F1E	protein_coding	11839.5	1.88823	7.27638e-82	Up
ENSG00000124196	GTSF1L	protein_coding	1.82702	1.01993	0.0101576	Up
ENSG00000124207	CSE1L	protein_coding	8160	2.14928	3.72151e-214	Up
ENSG00000124217	MOCS3	protein_coding	978.837	1.36588	3.38565e-73	Up
ENSG00000124237	CIMIP1	protein_coding	316.417	4.70688	7.87042e-25	Up
ENSG00000124249	KCNK15	protein_coding	3961.73	3.02815	7.07855e-75	Up
ENSG00000124253	PCK1	protein_coding	1199.9	1.48545	3.56701e-07	Up
ENSG00000124256	ZBP1	protein_coding	228.934	3.97866	7.18142e-75	Up
ENSG00000124260	MAGEA10	protein_coding	31.8977	6.5125	1.86254e-24	Up
ENSG00000124279	FASTKD3	protein_coding	509.347	1.28237	1.44295e-61	Up
ENSG00000124333	VAMP7	protein_coding	1969.36	1.2758	2.91443e-64	Up
ENSG00000124343	XG	protein_coding	128.749	2.64589	1.68572e-31	Up
ENSG00000124391	IL17C	protein_coding	19.2897	3.40616	2.39886e-25	Up
ENSG00000124429	POF1B	protein_coding	324.918	5.61019	3.0731e-113	Up
ENSG00000124490	CRISP2	protein_coding	10.6618	2.08511	0.00154686	Up
ENSG00000124491	F13A1	protein_coding	1899.04	1.07012	6.96518e-07	Up
ENSG00000124493	GRM4	protein_coding	194.203	1.85196	2.14285e-14	Up
ENSG00000124507	PACSIN1	protein_coding	530.699	1.01523	4.04131e-09	Up
ENSG00000124532	MRS2	protein_coding	2277.22	1.08579	1.535e-48	Up
ENSG00000124535	WRNIP1	protein_coding	3595.41	1.0013	2.21648e-49	Up
ENSG00000124541	RRP36	protein_coding	2122.96	1.32086	1.02851e-63	Up
ENSG00000124562	SNRPC	protein_coding	5337.23	1.5181	2.37717e-72	Up
ENSG00000124575	H1-3	protein_coding	53.4778	1.00909	8.39285e-05	Up
ENSG00000124635	H2BC11	protein_coding	278.256	3.7419	3.71049e-83	Up
ENSG00000124641	MED20	protein_coding	1452.85	1.41165	8.935e-91	Up
ENSG00000124657	OR2B6	protein_coding	29.1911	5.95653	1.2578e-104	Up
ENSG00000124659	TBCC	protein_coding	1725.8	1.34816	3.93862e-52	Up
ENSG00000124664	SPDEF	protein_coding	1208.09	5.97205	1.30929e-118	Up
ENSG00000124688	MAD2L1BP	protein_coding	1069.93	1.94695	1.35618e-134	Up
ENSG00000124721	DNAH8	protein_coding	12.9441	1.21343	1.88542e-07	Up
ENSG00000124731	TREM1	protein_coding	248.557	3.50799	1.79717e-72	Up
ENSG00000124733	MEA1	protein_coding	3624.36	1.34783	5.50579e-57	Up
ENSG00000124743	KLHL31	protein_coding	88.4588	1.65703	1.25427e-23	Up
ENSG00000124767	GLO1	protein_coding	9988.39	1.19269	2.80187e-46	Up
ENSG00000124783	SSR1	protein_coding	10945.3	1.18451	9.65401e-60	Up
ENSG00000124786	SLC35B3	protein_coding	1461.75	1.69019	5.0669e-105	Up
ENSG00000124787	RPP40	protein_coding	409.25	2.4044	1.08625e-130	Up
ENSG00000124795	DEK	protein_coding	10012.8	1.93904	2.5878e-107	Up
ENSG00000124812	CRISP1	protein_coding	1.31102	2.27364	8.88684e-05	Up
ENSG00000124818	OPN5	protein_coding	1.17994	2.56061	0.00459235	Up
ENSG00000124839	RAB17	protein_coding	827.584	3.24324	5.50629e-138	Up
ENSG00000124875	CXCL6	protein_coding	117.861	5.11051	1.23032e-64	Up
ENSG00000124882	EREG	protein_coding	47.1692	2.29005	6.08535e-16	Up
ENSG00000124935	SCGB1D2	protein_coding	1334.98	7.74612	6.74604e-101	Up
ENSG00000124939	SCGB2A1	protein_coding	3240.55	8.23133	2.65789e-128	Up
ENSG00000125144	MT1G	protein_coding	2960.17	5.32523	3.08637e-87	Up
ENSG00000125207	PIWIL1	protein_coding	65.1732	3.2062	4.63454e-28	Up
ENSG00000125247	TMTC4	protein_coding	1805.4	1.76636	2.75302e-89	Up
ENSG00000125249	RAP2A	protein_coding	1626.7	1.52143	6.09734e-88	Up
ENSG00000125257	ABCC4	protein_coding	2435.94	1.78713	1.2762e-44	Up
ENSG00000125285	SOX21	protein_coding	24.2772	3.09406	0.00179524	Up
ENSG00000125304	TM9SF2	protein_coding	10917.9	1.57445	1.17492e-106	Up
ENSG00000125319	HROB	protein_coding	379.604	1.05893	3.06043e-24	Up
ENSG00000125356	NDUFA1	protein_coding	6004.29	1.99315	6.66592e-74	Up
ENSG00000125398	SOX9	protein_coding	3262.65	5.05381	1.89158e-149	Up
ENSG00000125445	MRPS7	protein_coding	2957.32	1.44745	4.45243e-62	Up
ENSG00000125454	SLC25A19	protein_coding	465.779	1.53317	2.99617e-50	Up
ENSG00000125462	MIR9-1HG	lncRNA	31.9448	1.40621	1.51478e-11	Up
ENSG00000125492	BARHL1	protein_coding	1.2818	3.82912	0.00132354	Up
ENSG00000125510	OPRL1	protein_coding	16.3892	1.78767	6.39982e-22	Up
ENSG00000125531	FNDC11	protein_coding	137.197	1.97339	1.94015e-24	Up
ENSG00000125538	IL1B	protein_coding	367.453	3.38586	3.95471e-47	Up
ENSG00000125630	POLR1B	protein_coding	1974.92	1.22323	1.31431e-62	Up
ENSG00000125637	PSD4	protein_coding	2784.45	3.33895	9.61671e-301	Up
ENSG00000125703	ATG4C	protein_coding	671.174	1.10834	6.34044e-65	Up
ENSG00000125726	CD70	protein_coding	50.6959	4.76374	3.53298e-58	Up
ENSG00000125731	SH2D3A	protein_coding	958.096	2.68008	2.02414e-110	Up
ENSG00000125744	RTN2	protein_coding	416.335	1.79169	7.09798e-33	Up
ENSG00000125788	DEFB126	protein_coding	42.8098	7.21762	9.20999e-106	Up
ENSG00000125798	FOXA2	protein_coding	345.549	5.42939	1.11448e-98	Up
ENSG00000125815	CST8	protein_coding	1.01615	3.453	3.42839e-08	Up
ENSG00000125816	NKX2-4	protein_coding	0.971415	2.4545	1.3766e-05	Up
ENSG00000125848	FLRT3	protein_coding	671.88	1.17033	1.86426e-08	Up
ENSG00000125850	OVOL2	protein_coding	720.643	7.28152	0	Up
ENSG00000125861	GFRA4	protein_coding	3.36518	2.82923	4.33265e-09	Up
ENSG00000125870	SNRPB2	protein_coding	3623.83	1.40335	6.14311e-77	Up
ENSG00000125871	MGME1	protein_coding	1416.69	2.18699	1.25058e-198	Up
ENSG00000125872	LRRN4	protein_coding	384.994	1.47557	6.31032e-09	Up
ENSG00000125877	ITPA	protein_coding	3016.13	1.46782	3.09402e-53	Up
ENSG00000125879	OTOR	protein_coding	3.4359	2.68426	2.30376e-09	Up
ENSG00000125888	BANF2	protein_coding	4.63851	3.85034	1.1036e-37	Up
ENSG00000125900	SIRPD	protein_coding	1.60947	2.205	9.54752e-13	Up
ENSG00000125910	S1PR4	protein_coding	67.5734	1.36916	6.81e-15	Up
ENSG00000125965	GDF5	protein_coding	37.7169	3.20547	3.33355e-38	Up
ENSG00000125966	MMP24	protein_coding	411.109	2.11372	4.54258e-33	Up
ENSG00000125977	EIF2S2	protein_coding	6334.1	1.82322	9.20922e-197	Up
ENSG00000125995	ROMO1	protein_coding	4175.89	1.13631	2.08505e-22	Up
ENSG00000125999	BPIFB1	protein_coding	53.971	4.04452	5.71055e-38	Up
ENSG00000126010	GRPR	protein_coding	9.37392	3.4628	4.65303e-18	Up
ENSG00000126067	PSMB2	protein_coding	8510.45	1.37082	3.25956e-77	Up
ENSG00000126233	SLURP1	protein_coding	40.4596	2.56339	9.1248e-13	Up
ENSG00000126259	KIRREL2	protein_coding	135.099	4.2916	2.45592e-37	Up
ENSG00000126262	FFAR2	protein_coding	19.8786	2.4625	2.81093e-22	Up
ENSG00000126264	HCST	protein_coding	132.336	1.25826	5.02756e-16	Up
ENSG00000126267	COX6B1	protein_coding	14233.5	2.00188	2.7893e-76	Up
ENSG00000126432	PRDX5	protein_coding	12957	1.44926	1.15894e-55	Up
ENSG00000126460	PRRG2	protein_coding	406.296	4.57791	5.78365e-281	Up
ENSG00000126545	CSN1S1	protein_coding	0.386032	1.34892	0.0434225	Up
ENSG00000126749	EMG1	protein_coding	2229.21	1.10793	4.74781e-27	Up
ENSG00000126752	SSX1	protein_coding	21.4027	4.90281	5.62009e-09	Up
ENSG00000126777	KTN1	protein_coding	8319.28	1.14688	3.50826e-59	Up
ENSG00000126778	SIX1	protein_coding	600.847	5.12518	1.84331e-72	Up
ENSG00000126787	DLGAP5	protein_coding	1060.92	6.52702	4.32627e-222	Up
ENSG00000126860	EVI2A	protein_coding	275.546	3.40428	1.71575e-88	Up
ENSG00000126861	OMG	protein_coding	48.4123	1.77454	3.14891e-15	Up
ENSG00000126878	AIF1L	protein_coding	5181.41	3.65348	2.61489e-128	Up
ENSG00000126953	TIMM8A	protein_coding	497.195	1.35922	2.26796e-70	Up
ENSG00000127074	RGS13	protein_coding	6.92647	2.03322	3.66992e-18	Up
ENSG00000127125	PPCS	protein_coding	3216.71	1.85512	2.58315e-107	Up
ENSG00000127129	EDN2	protein_coding	346.363	5.67915	6.55429e-109	Up
ENSG00000127252	PLAAT1	protein_coding	160.952	4.03936	2.74929e-122	Up
ENSG00000127311	HELB	protein_coding	123.632	1.14144	2.48348e-26	Up
ENSG00000127314	RAP1B	protein_coding	3761.15	1.84532	5.88619e-123	Up
ENSG00000127325	BEST3	protein_coding	6.06138	5.32657	2.28116e-29	Up
ENSG00000127328	RAB3IP	protein_coding	1447.04	2.83939	6.06676e-129	Up
ENSG00000127334	DYRK2	protein_coding	3272.33	2.17741	2.57192e-152	Up
ENSG00000127337	YEATS4	protein_coding	1457.88	1.82332	1.35411e-55	Up
ENSG00000127412	TRPV5	protein_coding	3.67229	1.77368	2.53557e-11	Up
ENSG00000127423	AUNIP	protein_coding	281.431	4.1216	2.37673e-247	Up
ENSG00000127507	ADGRE2	protein_coding	167.539	2.44357	1.51227e-43	Up
ENSG00000127530	OR7C1	protein_coding	11.5904	3.67065	4.27943e-69	Up
ENSG00000127564	PKMYT1	protein_coding	792.261	3.71439	8.30464e-108	Up
ENSG00000127585	FBXL16	protein_coding	726.767	2.23483	4.8649e-36	Up
ENSG00000127588	GNG13	protein_coding	10.665	1.21558	6.69883e-13	Up
ENSG00000127831	VIL1	protein_coding	21.8581	1.26878	9.49013e-06	Up
ENSG00000127863	TNFRSF19	protein_coding	1293.64	2.24035	5.54385e-41	Up
ENSG00000127870	RNF6	protein_coding	1486.31	1.54022	6.60274e-97	Up
ENSG00000127928	GNGT1	protein_coding	92.4283	3.55421	1.6191e-54	Up
ENSG00000127951	FGL2	protein_coding	1220.79	1.91303	6.192e-28	Up
ENSG00000127952	STYXL1	protein_coding	2052.42	1.60074	2.6575e-79	Up
ENSG00000127989	MTERF1	protein_coding	645.777	1.15963	2.60973e-62	Up
ENSG00000128050	PAICS	protein_coding	7420.91	1.94158	1.41736e-130	Up
ENSG00000128059	PPAT	protein_coding	1238.92	1.24937	1.68252e-60	Up
ENSG00000128165	ADM2	protein_coding	232.802	4.18196	1.91473e-108	Up
ENSG00000128218	VPREB3	protein_coding	38.1648	4.07143	1.9109e-77	Up
ENSG00000128268	MGAT3	protein_coding	1329.26	2.55304	3.20019e-47	Up
ENSG00000128340	RAC2	protein_coding	1134.82	1.30956	6.04428e-18	Up
ENSG00000128342	LIF	protein_coding	798.533	2.05095	1.92372e-21	Up
ENSG00000128383	APOBEC3A	protein_coding	76.1193	2.48832	9.38705e-33	Up
ENSG00000128408	RIBC2	protein_coding	209.223	3.91557	1.88399e-117	Up
ENSG00000128510	CPA4	protein_coding	150.514	4.1212	2.56887e-59	Up
ENSG00000128513	POT1	protein_coding	1696.57	1.18759	1.68944e-61	Up
ENSG00000128524	ATP6V1F	protein_coding	4355.69	1.28925	8.86743e-43	Up
ENSG00000128534	LSM8	protein_coding	3649.7	1.37843	2.30528e-52	Up
ENSG00000128567	PODXL	protein_coding	10541.6	1.52135	2.95922e-24	Up
ENSG00000128581	IFT22	protein_coding	2157.57	1.74834	2.70364e-97	Up
ENSG00000128595	CALU	protein_coding	11770	1.2339	2.87639e-56	Up
ENSG00000128604	IRF5	protein_coding	719.399	1.86143	1.08178e-44	Up
ENSG00000128609	NDUFA5	protein_coding	4393.46	1.8294	6.85469e-162	Up
ENSG00000128626	MRPS12	protein_coding	2772.89	1.8382	4.42738e-56	Up
ENSG00000128645	HOXD1	protein_coding	263.567	4.55074	2.11057e-71	Up
ENSG00000128654	MTX2	protein_coding	2463.01	1.77328	3.98296e-117	Up
ENSG00000128656	CHN1	protein_coding	952.605	1.65418	5.75172e-38	Up
ENSG00000128683	GAD1	protein_coding	106.271	1.95693	7.0168e-15	Up
ENSG00000128708	HAT1	protein_coding	2685.78	1.77724	4.01144e-164	Up
ENSG00000128714	HOXD13	protein_coding	10.3337	3.05266	3.35183e-07	Up
ENSG00000128833	MYO5C	protein_coding	1577.81	2.10688	1.8668e-64	Up
ENSG00000128965	CHAC1	protein_coding	463.507	1.85789	1.06286e-21	Up
ENSG00000129048	ACKR4	protein_coding	67.6389	1.49821	3.7782e-12	Up
ENSG00000129151	BBOX1	protein_coding	736.872	8.61116	7.8802e-268	Up
ENSG00000129152	MYOD1	protein_coding	50.7877	4.55895	1.31899e-23	Up
ENSG00000129173	E2F8	protein_coding	491.74	5.69809	1.48325e-209	Up
ENSG00000129195	PIMREG	protein_coding	560.413	3.98507	4.33266e-139	Up
ENSG00000129235	TXNDC17	protein_coding	1573.24	2.19759	9.65341e-99	Up
ENSG00000129255	MPDU1	protein_coding	2137.96	1.89314	7.3627e-115	Up
ENSG00000129353	SLC44A2	protein_coding	18285.8	1.00535	2.5155e-22	Up
ENSG00000129354	AP1M2	protein_coding	4886.34	7.63749	0	Up
ENSG00000129355	CDKN2D	protein_coding	624.967	1.10409	4.54538e-17	Up
ENSG00000129437	KLK14	protein_coding	323.719	1.23023	9.62959e-09	Up
ENSG00000129451	KLK10	protein_coding	5749.54	1.33294	4.98039e-12	Up
ENSG00000129455	KLK8	protein_coding	910.971	7.31701	2.07075e-278	Up
ENSG00000129465	RIPK3	protein_coding	291.056	1.9081	5.42369e-35	Up
ENSG00000129480	DTD2	protein_coding	191.522	1.08724	2.17024e-24	Up
ENSG00000129514	FOXA1	protein_coding	168.016	2.89057	4.11372e-16	Up
ENSG00000129515	SNX6	protein_coding	4288.93	1.87002	4.67794e-166	Up
ENSG00000129521	EGLN3	protein_coding	1688.53	3.82733	2.44686e-79	Up
ENSG00000129534	MIS18BP1	protein_coding	1861.89	1.4754	9.53005e-83	Up
ENSG00000129538	RNASE1	protein_coding	14773.3	1.55249	1.92187e-24	Up
ENSG00000129562	DAD1	protein_coding	8216.55	1.32882	1.15864e-46	Up
ENSG00000129654	FOXJ1	protein_coding	3469.93	6.32019	6.26718e-132	Up
ENSG00000129810	SGO1	protein_coding	320.144	5.43666	0	Up
ENSG00000129925	PGAP6	protein_coding	4108.38	1.1177	3.01782e-34	Up
ENSG00000129988	LBP	protein_coding	39.1033	2.21826	3.28992e-10	Up
ENSG00000129990	SYT5	protein_coding	164.848	4.58216	9.31116e-53	Up
ENSG00000129991	TNNI3	protein_coding	155.968	2.66811	5.056e-30	Up
ENSG00000130021	PUDP	protein_coding	972.343	1.20423	4.69984e-36	Up
ENSG00000130054	NALF2	protein_coding	299.796	2.98656	1.96788e-46	Up
ENSG00000130055	GDPD2	protein_coding	166.537	4.07239	5.70252e-60	Up
ENSG00000130167	TSPAN16	protein_coding	2.84125	2.0111	1.97296e-16	Up
ENSG00000130193	THEM6	protein_coding	3512	3.01144	4.20704e-135	Up
ENSG00000130347	RTN4IP1	protein_coding	254.52	1.30295	2.0424e-38	Up
ENSG00000130349	MTRES1	protein_coding	752.578	1.4368	1.63562e-57	Up
ENSG00000130383	FUT5	protein_coding	2.04368	1.11175	0.00292804	Up
ENSG00000130487	KLHDC7B	protein_coding	272.882	3.71524	3.60723e-62	Up
ENSG00000130520	LSM4	protein_coding	7961.52	2.11995	5.89786e-114	Up
ENSG00000130545	CRB3	protein_coding	870.673	5.64924	0	Up
ENSG00000130561	SAG	protein_coding	2.40018	2.34994	1.19163e-16	Up
ENSG00000130590	SAMD10	protein_coding	1665.04	3.69667	5.58093e-208	Up
ENSG00000130592	LSP1	protein_coding	1257.96	2.03047	3.58415e-38	Up
ENSG00000130675	MNX1	protein_coding	20.0557	2.28912	0.000210236	Up
ENSG00000130701	RBBP8NL	protein_coding	349.458	7.32621	6.99918e-295	Up
ENSG00000130707	ASS1	protein_coding	28472	3.00435	1.37572e-132	Up
ENSG00000130720	FIBCD1	protein_coding	100.15	2.33175	8.59072e-07	Up
ENSG00000130733	YIPF2	protein_coding	4140.02	1.03625	6.87801e-31	Up
ENSG00000130755	GMFG	protein_coding	392.44	1.86659	2.50639e-38	Up
ENSG00000130762	ARHGEF16	protein_coding	726.821	1.51033	1.17544e-26	Up
ENSG00000130768	SMPDL3B	protein_coding	1343.41	7.62134	0	Up
ENSG00000130772	MED18	protein_coding	706.804	2.10505	3.34236e-164	Up
ENSG00000130775	THEMIS2	protein_coding	2586.84	2.62334	1.98049e-57	Up
ENSG00000130822	PNCK	protein_coding	430.402	1.68999	8.90383e-17	Up
ENSG00000130826	DKC1	protein_coding	3694.04	1.03196	6.87236e-53	Up
ENSG00000130876	SLC7A10	protein_coding	57.8835	4.28932	1.44749e-39	Up
ENSG00000130935	NOL11	protein_coding	3041.84	1.6334	6.64198e-126	Up
ENSG00000130957	FBP2	protein_coding	4.63754	2.29943	4.6608e-11	Up
ENSG00000130962	PRRG1	protein_coding	574.628	1.14215	2.10655e-22	Up
ENSG00000131015	ULBP2	protein_coding	32.083	3.14008	9.70454e-42	Up
ENSG00000131019	ULBP3	protein_coding	190.223	1.7419	7.23899e-34	Up
ENSG00000131037	EPS8L1	protein_coding	3975.59	4.02382	1.19718e-131	Up
ENSG00000131042	LILRB2	protein_coding	316.328	1.2251	1.17016e-12	Up
ENSG00000131050	BPIFA2	protein_coding	10.1712	4.41654	6.05719e-36	Up
ENSG00000131068	DEFB118	protein_coding	0.419099	1.39984	0.0138108	Up
ENSG00000131094	C1QL1	protein_coding	441.701	1.09325	8.36886e-06	Up
ENSG00000131126	TEX101	protein_coding	13.4068	4.70066	5.24476e-28	Up
ENSG00000131153	GINS2	protein_coding	598.399	2.70622	4.60891e-105	Up
ENSG00000131174	COX7B	protein_coding	7909.92	2.40866	1.51698e-103	Up
ENSG00000131187	F12	protein_coding	99.0181	3.28313	8.78071e-48	Up
ENSG00000131188	PRR7	protein_coding	1139.61	2.20349	2.13882e-59	Up
ENSG00000131203	IDO1	protein_coding	1197.53	6.83247	7.20892e-154	Up
ENSG00000131236	CAP1	protein_coding	15053.4	1.17275	4.08676e-48	Up
ENSG00000131238	PPT1	protein_coding	9884.03	1.40221	8.42471e-57	Up
ENSG00000131242	RAB11FIP4	protein_coding	2898.89	3.10464	3.57821e-117	Up
ENSG00000131323	TRAF3	protein_coding	1835.86	1.01166	2.8273e-32	Up
ENSG00000131351	HAUS8	protein_coding	610.904	2.19562	4.92447e-110	Up
ENSG00000131355	ADGRE3	protein_coding	8.29411	3.41268	1.74738e-29	Up
ENSG00000131379	C3orf20	protein_coding	8.68391	1.28363	1.89166e-11	Up
ENSG00000131398	KCNC3	protein_coding	1472.67	3.01435	4.62269e-55	Up
ENSG00000131475	VPS25	protein_coding	2715.14	1.36828	1.99106e-70	Up
ENSG00000131650	KREMEN2	protein_coding	442.482	5.6	9.5513e-133	Up
ENSG00000131668	BARX1	protein_coding	109.425	3.86499	2.20201e-30	Up
ENSG00000131686	CA6	protein_coding	4.70125	6.27443	3.31246e-33	Up
ENSG00000131738	KRT33B	protein_coding	0.968294	1.78837	2.68589e-05	Up
ENSG00000131746	TNS4	protein_coding	157.055	2.37581	8.42805e-18	Up
ENSG00000131747	TOP2A	protein_coding	4716.81	6.25368	3.69706e-241	Up
ENSG00000131771	PPP1R1B	protein_coding	4162.62	2.10381	3.05187e-16	Up
ENSG00000131773	KHDRBS3	protein_coding	976.089	1.4099	4.6108e-21	Up
ENSG00000131910	NR0B2	protein_coding	7.71998	1.44891	0.000206192	Up
ENSG00000131914	LIN28A	protein_coding	13.3368	2.58628	1.72863e-10	Up
ENSG00000131931	THAP1	protein_coding	574.809	1.23871	8.45033e-76	Up
ENSG00000131941	RHPN2	protein_coding	3525.14	3.67131	1.01541e-183	Up
ENSG00000131944	FAAP24	protein_coding	349.555	1.45783	2.3445e-38	Up
ENSG00000131951	LRRC9	protein_coding	15.4435	4.64593	2.27703e-41	Up
ENSG00000131969	ABHD12B	protein_coding	53.6059	2.69656	0.000138353	Up
ENSG00000131979	GCH1	protein_coding	446.576	1.61681	5.66915e-39	Up
ENSG00000132004	FBXW9	protein_coding	872.553	1.35894	4.34711e-33	Up
ENSG00000132031	MATN3	protein_coding	151.38	1.58554	8.47874e-17	Up
ENSG00000132164	SLC6A11	protein_coding	203.799	4.52358	1.30909e-68	Up
ENSG00000132182	NUP210	protein_coding	4152	2.46836	5.76664e-82	Up
ENSG00000132185	FCRLA	protein_coding	16.4847	3.48646	1.77798e-37	Up
ENSG00000132204	LINC00470	lncRNA	30.7045	2.49861	8.54378e-12	Up
ENSG00000132294	EFR3A	protein_coding	4744.7	1.18363	8.11221e-36	Up
ENSG00000132313	MRPL35	protein_coding	1947.17	1.42087	8.93712e-122	Up
ENSG00000132321	IQCA1	protein_coding	787.678	1.69549	1.73016e-31	Up
ENSG00000132341	RAN	protein_coding	14721.2	1.6088	9.36004e-91	Up
ENSG00000132357	CARD6	protein_coding	507.099	1.34536	1.04093e-21	Up
ENSG00000132429	POPDC3	protein_coding	50.4001	2.64942	1.9785e-17	Up
ENSG00000132432	SEC61G	protein_coding	2724.32	1.41494	7.41522e-46	Up
ENSG00000132465	JCHAIN	protein_coding	2424.29	4.00232	1.01301e-37	Up
ENSG00000132467	UTP3	protein_coding	1385.57	1.06015	5.97163e-44	Up
ENSG00000132470	ITGB4	protein_coding	11776.7	2.04898	2.04216e-31	Up
ENSG00000132514	CLEC10A	protein_coding	123.326	1.44258	4.97609e-10	Up
ENSG00000132517	SLC52A1	protein_coding	30.6697	2.93831	3.57075e-44	Up
ENSG00000132541	RIDA	protein_coding	920.021	1.28445	1.87259e-33	Up
ENSG00000132603	NIP7	protein_coding	1220.06	1.26265	3.28531e-50	Up
ENSG00000132623	ANKEF1	protein_coding	755.078	1.95603	2.03044e-113	Up
ENSG00000132646	PCNA	protein_coding	5959.2	2.44038	2.73712e-136	Up
ENSG00000132676	DAP3	protein_coding	4795.71	1.49411	1.61555e-142	Up
ENSG00000132698	RAB25	protein_coding	3253.06	6.30812	9.42741e-183	Up
ENSG00000132704	FCRL2	protein_coding	14.476	2.11393	5.70433e-11	Up
ENSG00000132744	ACY3	protein_coding	218.081	3.82976	7.67642e-49	Up
ENSG00000132746	ALDH3B2	protein_coding	2673.58	8.10529	1.14392e-283	Up
ENSG00000132749	TESMIN	protein_coding	943.933	2.55103	1.50833e-117	Up
ENSG00000132763	MMACHC	protein_coding	794.494	1.39316	1.32985e-74	Up
ENSG00000132819	RBM38	protein_coding	8285.82	1.05752	3.34307e-23	Up
ENSG00000132821	VSTM2L	protein_coding	626.188	4.22283	1.73871e-45	Up
ENSG00000132842	AP3B1	protein_coding	2196.99	1.093	3.90748e-61	Up
ENSG00000132854	KANK4	protein_coding	334.632	3.4801	4.13487e-50	Up
ENSG00000132874	SLC14A2	protein_coding	32.3879	3.25658	6.21365e-12	Up
ENSG00000132963	POMP	protein_coding	4144.29	1.53012	1.76139e-65	Up
ENSG00000132965	ALOX5AP	protein_coding	1252.19	2.42183	1.31295e-37	Up
ENSG00000132975	GPR12	protein_coding	188.549	6.04035	4.49298e-55	Up
ENSG00000133020	MYH8	protein_coding	1.6024	1.26907	0.00273635	Up
ENSG00000133048	CHI3L1	protein_coding	14658.2	4.57403	1.52831e-76	Up
ENSG00000133063	CHIT1	protein_coding	164.299	2.27107	4.90398e-13	Up
ENSG00000133101	CCNA1	protein_coding	1820.84	6.21058	1.86617e-183	Up
ENSG00000133106	EPSTI1	protein_coding	1447.86	2.64979	1.41423e-70	Up
ENSG00000133110	POSTN	protein_coding	5823.99	5.64556	1.91313e-83	Up
ENSG00000133115	STOML3	protein_coding	31.8506	5.27188	1.96991e-37	Up
ENSG00000133119	RFC3	protein_coding	1434.97	1.79624	7.27647e-75	Up
ENSG00000133256	PDE6B	protein_coding	838.681	1.99564	2.73019e-49	Up
ENSG00000133313	CNDP2	protein_coding	6457.47	1.02583	1.19072e-27	Up
ENSG00000133318	RTN3	protein_coding	11618.6	1.41576	2.46354e-116	Up
ENSG00000133328	PLAAT2	protein_coding	86.1195	4.11521	8.75634e-72	Up
ENSG00000133477	FAM83F	protein_coding	397.593	1.13136	5.5144e-07	Up
ENSG00000133488	SEC14L4	protein_coding	56.1706	1.24308	7.76977e-08	Up
ENSG00000133561	GIMAP6	protein_coding	631.594	1.06987	2.039e-13	Up
ENSG00000133574	GIMAP4	protein_coding	898.432	1.87433	9.44142e-36	Up
ENSG00000133636	NTS	protein_coding	481.102	6.40646	4.25733e-44	Up
ENSG00000133640	LRRIQ1	protein_coding	276.731	4.10108	3.39738e-78	Up
ENSG00000133661	SFTPD	protein_coding	165.14	1.98257	3.12886e-49	Up
ENSG00000133665	DYDC2	protein_coding	206.674	5.5165	7.16113e-138	Up
ENSG00000133678	TMEM254	protein_coding	1326.77	1.31716	5.52008e-62	Up
ENSG00000133687	TMTC1	protein_coding	4354.7	1.2934	3.35594e-15	Up
ENSG00000133710	SPINK5	protein_coding	163.178	2.36422	2.76168e-31	Up
ENSG00000133863	TEX15	protein_coding	79.9654	1.52432	4.20408e-08	Up
ENSG00000133937	GSC	protein_coding	70.8539	3.34001	1.32635e-33	Up
ENSG00000133958	UNC79	protein_coding	145.41	2.53487	1.70357e-54	Up
ENSG00000133962	CATSPERB	protein_coding	80.8057	3.17368	6.30267e-63	Up
ENSG00000133985	TTC9	protein_coding	1065.08	4.96382	2.21421e-160	Up
ENSG00000134001	EIF2S1	protein_coding	3041.25	1.04322	1.163e-57	Up
ENSG00000134028	ADAMDEC1	protein_coding	340.893	7.0618	5.63171e-128	Up
ENSG00000134056	KGD4	protein_coding	1069.33	1.0602	7.88257e-29	Up
ENSG00000134057	CCNB1	protein_coding	2949.11	4.08628	6.45306e-294	Up
ENSG00000134058	CDK7	protein_coding	1226.02	1.66438	2.1251e-105	Up
ENSG00000134061	CD180	protein_coding	266.001	4.24159	2.22057e-110	Up
ENSG00000134070	IRAK2	protein_coding	314.898	1.28406	1.99953e-14	Up
ENSG00000134077	THUMPD3	protein_coding	1480.57	1.11521	5.05168e-79	Up
ENSG00000134115	CNTN6	protein_coding	19.8044	2.63759	4.36293e-18	Up
ENSG00000134193	REG4	protein_coding	6.58701	1.28321	0.000364574	Up
ENSG00000134198	TSPAN2	protein_coding	440.992	1.30326	2.63216e-13	Up
ENSG00000134215	VAV3	protein_coding	1861.63	5.3679	3.75074e-109	Up
ENSG00000134216	CHIA	protein_coding	3.50937	1.10068	0.0299705	Up
ENSG00000134222	PSRC1	protein_coding	1032.53	2.29213	2.44816e-89	Up
ENSG00000134240	HMGCS2	protein_coding	111.279	2.69638	8.10639e-14	Up
ENSG00000134242	PTPN22	protein_coding	158.753	2.77222	4.59524e-63	Up
ENSG00000134243	SORT1	protein_coding	9433.6	2.90725	1.21868e-100	Up
ENSG00000134291	TMEM106C	protein_coding	5221.59	1.50508	1.17661e-54	Up
ENSG00000134317	GRHL1	protein_coding	392.08	3.75852	9.44848e-119	Up
ENSG00000134323	MYCN	protein_coding	854.592	1.47551	3.4956e-12	Up
ENSG00000134333	LDHA	protein_coding	44528.1	1.87695	4.19655e-56	Up
ENSG00000134339	SAA2	protein_coding	104.836	2.88499	3.03075e-20	Up
ENSG00000134343	ANO3	protein_coding	28.8308	1.16683	2.00797e-06	Up
ENSG00000134375	TIMM17A	protein_coding	2879.83	1.81071	2.48359e-131	Up
ENSG00000134398	ERN2	protein_coding	51.0742	3.14913	2.49809e-47	Up
ENSG00000134438	RAX	protein_coding	7.81572	3.16588	6.29615e-12	Up
ENSG00000134440	NARS1	protein_coding	7787.27	1.63635	2.17411e-108	Up
ENSG00000134443	GRP	protein_coding	36.6936	4.71333	8.15071e-44	Up
ENSG00000134460	IL2RA	protein_coding	110.986	3.89312	1.11369e-77	Up
ENSG00000134504	KCTD1	protein_coding	4008.26	2.42255	2.0033e-93	Up
ENSG00000134531	EMP1	protein_coding	6030.39	1.85005	1.14951e-31	Up
ENSG00000134538	SLCO1B1	protein_coding	5.16028	3.12826	6.12733e-14	Up
ENSG00000134545	KLRC1	protein_coding	21.3176	2.70916	1.45396e-24	Up
ENSG00000134548	SPX	protein_coding	265.445	4.7419	4.49311e-78	Up
ENSG00000134602	STK26	protein_coding	725.212	2.14041	1.04955e-59	Up
ENSG00000134690	CDCA8	protein_coding	1445.8	4.63725	6.8855e-262	Up
ENSG00000134697	GNL2	protein_coding	3782.7	1.52384	5.72893e-71	Up
ENSG00000134716	CYP2J2	protein_coding	251.269	5.07693	9.52342e-157	Up
ENSG00000134717	BTF3L4	protein_coding	5029.69	1.18047	7.34564e-71	Up
ENSG00000134762	DSC3	protein_coding	530.641	2.20749	3.36193e-15	Up
ENSG00000134765	DSC1	protein_coding	35.1608	3.9043	1.59046e-42	Up
ENSG00000134809	TIMM10	protein_coding	1243.36	1.86537	5.50533e-78	Up
ENSG00000134827	TCN1	protein_coding	15.0513	5.03093	6.2993e-19	Up
ENSG00000134851	TMEM165	protein_coding	5027.29	1.5878	1.11607e-70	Up
ENSG00000134873	CLDN10	protein_coding	2025.14	6.31068	1.39763e-144	Up
ENSG00000134940	ACRV1	protein_coding	17.8805	3.01785	1.33347e-67	Up
ENSG00000134955	SLC37A2	protein_coding	453.081	1.94989	1.81919e-41	Up
ENSG00000134996	OSTF1	protein_coding	1312.05	1.1835	3.82049e-36	Up
ENSG00000135002	RFK	protein_coding	2031.3	1.69425	3.72898e-72	Up
ENSG00000135046	ANXA1	protein_coding	13352.9	1.82741	1.46903e-38	Up
ENSG00000135048	CEMIP2	protein_coding	1220.03	1.3057	1.59966e-23	Up
ENSG00000135049	AGTPBP1	protein_coding	809.119	1.10259	1.92823e-47	Up
ENSG00000135069	PSAT1	protein_coding	6282.68	4.24046	3.1115e-132	Up
ENSG00000135077	HAVCR2	protein_coding	642.344	2.9917	5.07087e-81	Up
ENSG00000135094	SDS	protein_coding	431.026	3.52555	2.47208e-85	Up
ENSG00000135116	HRK	protein_coding	186.133	4.90136	1.65691e-80	Up
ENSG00000135205	CCDC146	protein_coding	2843.56	2.27669	1.15579e-26	Up
ENSG00000135211	TMEM60	protein_coding	1066.63	1.33392	1.52892e-61	Up
ENSG00000135218	CD36	protein_coding	695.788	2.09507	5.4287e-24	Up
ENSG00000135226	UGT2B28	protein_coding	0.821389	3.01465	1.27711e-06	Up
ENSG00000135269	TES	protein_coding	3586.61	3.00983	2.16803e-115	Up
ENSG00000135316	SYNCRIP	protein_coding	8517.43	1.02568	9.34637e-56	Up
ENSG00000135355	GJA10	protein_coding	0.373472	1.66755	0.0151591	Up
ENSG00000135373	EHF	protein_coding	8918.22	7.38923	3.95969e-250	Up
ENSG00000135374	ELF5	protein_coding	9.21082	2.93735	1.01104e-22	Up
ENSG00000135378	PRRG4	protein_coding	1195.98	4.79709	3.96777e-250	Up
ENSG00000135387	CAPRIN1	protein_coding	14835.9	1.12329	1.4412e-82	Up
ENSG00000135413	LACRT	protein_coding	0.290119	1.76085	0.0176189	Up
ENSG00000135451	TROAP	protein_coding	1508.26	3.3888	3.58371e-125	Up
ENSG00000135476	ESPL1	protein_coding	1430	3.82579	7.94694e-167	Up
ENSG00000135519	KCNH3	protein_coding	470.232	1.7032	4.75152e-16	Up
ENSG00000135535	CD164	protein_coding	15440.8	1.00334	3.07381e-39	Up
ENSG00000135549	PKIB	protein_coding	231.665	4.69753	1.55554e-159	Up
ENSG00000135604	STX11	protein_coding	174.859	1.06206	1.97509e-11	Up
ENSG00000135605	TEC	protein_coding	438.176	2.90889	6.89235e-131	Up
ENSG00000135617	PRADC1	protein_coding	941.793	1.03403	6.22487e-20	Up
ENSG00000135638	EMX1	protein_coding	21.0441	1.70705	0.0392999	Up
ENSG00000135750	KCNK1	protein_coding	1041.76	1.03942	1.54983e-13	Up
ENSG00000135773	CAPN9	protein_coding	232.807	4.27663	1.0712e-76	Up
ENSG00000135775	COG2	protein_coding	1367.11	1.65165	9.21848e-106	Up
ENSG00000135823	STX6	protein_coding	2315.95	1.01865	1.14579e-64	Up
ENSG00000135898	GPR55	protein_coding	17.3468	3.85662	8.82513e-62	Up
ENSG00000135903	PAX3	protein_coding	6.7876	2.63218	0.000180515	Up
ENSG00000135914	HTR2B	protein_coding	65.1906	1.1263	2.92649e-08	Up
ENSG00000135916	ITM2C	protein_coding	11192.9	1.21195	8.04423e-13	Up
ENSG00000135917	SLC19A3	protein_coding	396.732	2.12411	4.68311e-24	Up
ENSG00000135925	WNT10A	protein_coding	2194.2	5.84183	1.97099e-139	Up
ENSG00000135940	COX5B	protein_coding	14100.1	1.94928	3.94381e-76	Up
ENSG00000135951	TSGA10	protein_coding	393.754	2.44975	2.33377e-149	Up
ENSG00000135960	EDAR	protein_coding	111.505	5.37583	3.25621e-83	Up
ENSG00000135973	GPR45	protein_coding	4.11492	1.80664	8.26433e-13	Up
ENSG00000136021	SCYL2	protein_coding	2928.27	1.47	2.1701e-103	Up
ENSG00000136108	CKAP2	protein_coding	2014.34	3.73842	0	Up
ENSG00000136110	CNMD	protein_coding	8.20791	4.60297	1.40725e-15	Up
ENSG00000136122	BORA	protein_coding	301.602	3.14169	5.21679e-196	Up
ENSG00000136153	LMO7	protein_coding	3014.5	1.03246	3.90437e-22	Up
ENSG00000136155	SCEL	protein_coding	500.343	5.98191	8.17992e-114	Up
ENSG00000136159	NUDT15	protein_coding	1370.85	1.98971	2.61617e-110	Up
ENSG00000136167	LCP1	protein_coding	3771.16	3.43594	8.47761e-100	Up
ENSG00000136231	IGF2BP3	protein_coding	503.659	7.23274	2.70816e-124	Up
ENSG00000136235	GPNMB	protein_coding	6981	1.07745	1.07984e-10	Up
ENSG00000136237	RAPGEF5	protein_coding	1319.97	1.25577	3.16698e-24	Up
ENSG00000136247	ZDHHC4	protein_coding	1738.25	1.03057	5.95825e-45	Up
ENSG00000136250	AOAH	protein_coding	343.431	2.79026	3.41434e-55	Up
ENSG00000136275	PKD1L1-AS1	lncRNA	0.890099	2.57707	6.36188e-09	Up
ENSG00000136286	MYO1G	protein_coding	334.955	1.87701	8.40353e-39	Up
ENSG00000136327	NKX2-8	protein_coding	30.5186	3.41933	1.03899e-18	Up
ENSG00000136379	ABHD17C	protein_coding	1266.45	2.96675	1.71049e-168	Up
ENSG00000136404	TM6SF1	protein_coding	67.6489	1.38413	1.17664e-20	Up
ENSG00000136514	RTP4	protein_coding	1068.88	3.88175	1.37027e-129	Up
ENSG00000136518	ACTL6A	protein_coding	3234.59	1.68588	6.99884e-112	Up
ENSG00000136521	NDUFB5	protein_coding	6194.7	2.08009	1.57447e-114	Up
ENSG00000136522	MRPL47	protein_coding	2390.5	2.76491	2.54945e-218	Up
ENSG00000136535	TBR1	protein_coding	2.83596	5.09494	8.2192e-08	Up
ENSG00000136541	ERMN	protein_coding	29.3589	2.2465	7.29673e-19	Up
ENSG00000136542	GALNT5	protein_coding	241.758	4.3448	8.70264e-79	Up
ENSG00000136560	TANK	protein_coding	2902.86	1.35969	3.93513e-65	Up
ENSG00000136573	BLK	protein_coding	22.4992	1.56113	1.89981e-07	Up
ENSG00000136603	SKIL	protein_coding	4513.16	1.32345	4.2557e-37	Up
ENSG00000136628	EPRS1	protein_coding	6718.06	1.3882	1.00395e-101	Up
ENSG00000136634	IL10	protein_coding	76.669	1.42153	4.73026e-12	Up
ENSG00000136688	IL36G	protein_coding	4.20622	5.49745	4.65624e-50	Up
ENSG00000136689	IL1RN	protein_coding	750.603	3.4608	3.72441e-91	Up
ENSG00000136695	IL36RN	protein_coding	10.1837	3.61569	2.64672e-23	Up
ENSG00000136696	IL36B	protein_coding	0.815999	1.90483	0.000497405	Up
ENSG00000136698	CFC1	protein_coding	1.54486	2.04423	0.000570712	Up
ENSG00000136783	NIPSNAP3A	protein_coding	1568.1	1.78623	2.46736e-91	Up
ENSG00000136810	TXN	protein_coding	6913.63	2.02625	1.16056e-83	Up
ENSG00000136824	SMC2	protein_coding	1676.71	2.71483	1.28471e-201	Up
ENSG00000136827	TOR1A	protein_coding	2318.14	1.19031	1.03186e-80	Up
ENSG00000136830	NIBAN2	protein_coding	10422.2	1.03603	4.3049e-24	Up
ENSG00000136834	OR1J1	protein_coding	1.14382	3.39554	7.22608e-20	Up
ENSG00000136888	ATP6V1G1	protein_coding	6869.23	1.20938	2.34985e-49	Up
ENSG00000136918	WDR38	protein_coding	186.534	4.88433	8.06038e-56	Up
ENSG00000136928	GABBR2	protein_coding	184.365	4.44987	4.44773e-42	Up
ENSG00000136930	PSMB7	protein_coding	5605.23	1.16466	3.15437e-61	Up
ENSG00000136933	RABEPK	protein_coding	1199.48	1.02419	4.30127e-45	Up
ENSG00000136940	PDCL	protein_coding	1242.21	1.79393	1.28544e-159	Up
ENSG00000136944	LMX1B	protein_coding	131.622	3.88348	1.34669e-22	Up
ENSG00000136950	ARPC5L	protein_coding	2326.24	1.84188	8.36071e-113	Up
ENSG00000136982	DSCC1	protein_coding	656.394	2.86016	3.92056e-171	Up
ENSG00000136986	DERL1	protein_coding	5349.01	1.08794	5.0462e-44	Up
ENSG00000136999	CCN3	protein_coding	769.918	1.72942	1.97797e-18	Up
ENSG00000137038	DMAC1	protein_coding	3883.33	1.35779	1.7806e-37	Up
ENSG00000137040	RANBP6	protein_coding	1008.76	1.27167	3.53757e-54	Up
ENSG00000137055	PLAA	protein_coding	1785.88	1.03966	2.05654e-47	Up
ENSG00000137090	DMRT1	protein_coding	43.2356	6.59724	1.15097e-72	Up
ENSG00000137135	ARHGEF39	protein_coding	518.963	1.29422	9.38336e-24	Up
ENSG00000137142	IGFBPL1	protein_coding	219.335	4.83036	6.58159e-33	Up
ENSG00000137168	PPIL1	protein_coding	2050.9	1.43015	1.36597e-50	Up
ENSG00000137203	TFAP2A	protein_coding	1304.48	5.27492	3.23806e-124	Up
ENSG00000137210	TMEM14B	protein_coding	4009.62	1.14505	2.73328e-31	Up
ENSG00000137269	LRRC1	protein_coding	994.704	1.32685	1.20764e-36	Up
ENSG00000137270	GCM1	protein_coding	3.68366	1.32341	8.86521e-05	Up
ENSG00000137273	FOXF2	protein_coding	74.8737	2.07027	1.27711e-23	Up
ENSG00000137274	BPHL	protein_coding	691.548	1.02893	7.67881e-32	Up
ENSG00000137288	UQCC2	protein_coding	2096.3	1.68678	7.53493e-48	Up
ENSG00000137309	HMGA1	protein_coding	23779.2	5.06694	0	Up
ENSG00000137310	TCF19	protein_coding	1527.39	1.46638	5.03611e-40	Up
ENSG00000137364	TPMT	protein_coding	1834.43	2.97149	5.72583e-246	Up
ENSG00000137393	RNF144B	protein_coding	2597.88	3.16234	1.97548e-85	Up
ENSG00000137440	FGFBP1	protein_coding	131.257	5.63485	4.08498e-54	Up
ENSG00000137462	TLR2	protein_coding	737.174	1.93452	5.05488e-40	Up
ENSG00000137513	NARS2	protein_coding	1421.56	1.09118	8.84374e-31	Up
ENSG00000137547	MRPL15	protein_coding	3763.74	2.81039	1.43622e-215	Up
ENSG00000137561	TTPA	protein_coding	41.3564	5.21623	2.23448e-78	Up
ENSG00000137563	GGH	protein_coding	1756.01	4.25505	2.82479e-199	Up
ENSG00000137571	SLCO5A1	protein_coding	44.6327	1.10364	8.20692e-07	Up
ENSG00000137573	SULF1	protein_coding	6805.3	2.45783	8.91245e-34	Up
ENSG00000137642	SORL1	protein_coding	8821.1	1.86876	2.37282e-39	Up
ENSG00000137648	TMPRSS4	protein_coding	3987.01	9.31442	2.4886e-299	Up
ENSG00000137673	MMP7	protein_coding	9545.82	10.231	3.3863e-261	Up
ENSG00000137674	MMP20	protein_coding	8.2397	6.22843	6.25314e-67	Up
ENSG00000137675	MMP27	protein_coding	1.6804	4.75192	2.39132e-12	Up
ENSG00000137691	CFAP300	protein_coding	321.587	1.66176	5.46388e-23	Up
ENSG00000137692	DCUN1D5	protein_coding	1522.08	1.59858	2.2116e-92	Up
ENSG00000137699	TRIM29	protein_coding	4277.3	5.1464	9.10225e-127	Up
ENSG00000137709	POU2F3	protein_coding	941.527	5.39505	4.41407e-132	Up
ENSG00000137720	CFAP68	protein_coding	1227.52	1.59315	2.10836e-40	Up
ENSG00000137747	TMPRSS13	protein_coding	464.536	5.5198	3.44582e-138	Up
ENSG00000137752	CASP1	protein_coding	900.489	1.46399	1.40978e-27	Up
ENSG00000137757	CASP5	protein_coding	10.1373	2.63078	5.05244e-36	Up
ENSG00000137807	KIF23	protein_coding	1357.02	4.09753	3.14901e-235	Up
ENSG00000137819	PAQR5	protein_coding	156.04	1.26051	5.93437e-13	Up
ENSG00000137842	TMEM62	protein_coding	584.078	1.23064	7.60153e-40	Up
ENSG00000137843	PAK6	protein_coding	663.378	1.76065	2.784e-50	Up
ENSG00000137845	ADAM10	protein_coding	4614.41	1.43179	6.31194e-119	Up
ENSG00000137860	SLC28A2	protein_coding	70.9665	1.21094	0.00942821	Up
ENSG00000137868	STRA6	protein_coding	1181.75	2.25114	1.716e-24	Up
ENSG00000137962	ARHGAP29	protein_coding	4677.16	1.48519	7.275e-40	Up
ENSG00000137965	IFI44	protein_coding	2807.32	2.1859	2.34385e-49	Up
ENSG00000137975	CLCA2	protein_coding	7.99839	1.36953	2.94739e-07	Up
ENSG00000137996	RTCA	protein_coding	1501.33	1.04994	2.41888e-63	Up
ENSG00000138035	PNPT1	protein_coding	1970.82	1.19008	5.96362e-56	Up
ENSG00000138061	CYP1B1	protein_coding	1542.63	1.5405	1.05239e-13	Up
ENSG00000138075	ABCG5	protein_coding	20.2978	2.14748	8.76447e-29	Up
ENSG00000138083	SIX3	protein_coding	216.932	5.00124	5.90231e-22	Up
ENSG00000138119	MYOF	protein_coding	8091.65	1.46273	6.89064e-31	Up
ENSG00000138160	KIF11	protein_coding	1760.79	4.64926	0	Up
ENSG00000138180	CEP55	protein_coding	1625.43	6.96191	1.0293e-289	Up
ENSG00000138182	KIF20B	protein_coding	1034.44	2.65197	5.92882e-177	Up
ENSG00000138190	EXOC6	protein_coding	731.746	1.58264	1.03806e-77	Up
ENSG00000138271	GPR87	protein_coding	2.785	4.07135	6.27066e-32	Up
ENSG00000138311	ZNF365	protein_coding	54.6813	1.88643	8.77764e-29	Up
ENSG00000138316	ADAMTS14	protein_coding	452.545	3.34855	5.23858e-50	Up
ENSG00000138346	DNA2	protein_coding	573.816	2.08075	2.39327e-92	Up
ENSG00000138363	ATIC	protein_coding	4302.39	1.09185	1.2464e-63	Up
ENSG00000138376	BARD1	protein_coding	852.329	1.54879	1.92207e-64	Up
ENSG00000138382	METTL5	protein_coding	1620.75	1.53551	1.63909e-104	Up
ENSG00000138385	SSB	protein_coding	4584.63	1.37818	1.14599e-82	Up
ENSG00000138386	NAB1	protein_coding	3626.55	1.68825	4.62016e-79	Up
ENSG00000138399	FASTKD1	protein_coding	1048.62	2.77154	1.22138e-274	Up
ENSG00000138400	MDH1B	protein_coding	260.316	2.0911	3.43728e-53	Up
ENSG00000138413	IDH1	protein_coding	6373.41	1.76938	5.72936e-78	Up
ENSG00000138430	OLA1	protein_coding	6219.85	2.06989	1.59582e-170	Up
ENSG00000138434	ITPRID2	protein_coding	4155.69	1.3192	4.15967e-56	Up
ENSG00000138435	CHRNA1	protein_coding	138.419	6.07114	8.1906e-95	Up
ENSG00000138463	SLC49A4	protein_coding	938.347	1.62681	3.11117e-86	Up
ENSG00000138495	COX17	protein_coding	1513.92	1.78713	1.79912e-69	Up
ENSG00000138587	MNS1	protein_coding	389.625	1.66544	1.06338e-37	Up
ENSG00000138594	TMOD3	protein_coding	2974.17	1.07956	1.19307e-47	Up
ENSG00000138600	SPPL2A	protein_coding	2316.92	1.35708	5.02781e-73	Up
ENSG00000138622	HCN4	protein_coding	51.2728	4.38749	1.58619e-27	Up
ENSG00000138684	IL21	protein_coding	3.72675	4.84754	6.95307e-33	Up
ENSG00000138755	CXCL9	protein_coding	1742.53	6.2453	9.99888e-93	Up
ENSG00000138757	G3BP2	protein_coding	5910.09	1.31298	3.40727e-56	Up
ENSG00000138764	CCNG2	protein_coding	2823.46	1.06688	4.28408e-32	Up
ENSG00000138771	SHROOM3	protein_coding	2817.85	3.0714	1.34645e-107	Up
ENSG00000138772	ANXA3	protein_coding	2677.76	4.91618	4.23859e-220	Up
ENSG00000138777	PPA2	protein_coding	2465.66	1.44108	2.33111e-70	Up
ENSG00000138780	GSTCD	protein_coding	589.605	1.35247	6.75566e-63	Up
ENSG00000138792	ENPEP	protein_coding	456.01	1.18538	4.27149e-18	Up
ENSG00000138794	CASP6	protein_coding	1065.23	1.33014	7.34277e-46	Up
ENSG00000138795	LEF1	protein_coding	1408.14	2.40006	5.28684e-45	Up
ENSG00000138798	EGF	protein_coding	32.6563	3.04342	1.0902e-38	Up
ENSG00000138801	PAPSS1	protein_coding	3168.27	1.15107	6.87888e-51	Up
ENSG00000138813	C4orf17	protein_coding	0.676571	2.04464	1.81444e-05	Up
ENSG00000138829	FBN2	protein_coding	825.708	2.2362	6.89871e-18	Up
ENSG00000138835	RGS3	protein_coding	1777.8	1.20206	1.77976e-28	Up
ENSG00000138964	PARVG	protein_coding	555.534	1.6144	2.76093e-30	Up
ENSG00000139044	B4GALNT3	protein_coding	998.655	3.00034	2.10718e-71	Up
ENSG00000139055	ERP27	protein_coding	2005.48	5.88689	5.31935e-121	Up
ENSG00000139116	KIF21A	protein_coding	1120.62	1.06693	1.2634e-24	Up
ENSG00000139131	YARS2	protein_coding	1060.96	1.48931	1.67965e-77	Up
ENSG00000139133	ALG10	protein_coding	281.539	1.85352	2.73437e-105	Up
ENSG00000139146	SINHCAF	protein_coding	7722.05	1.84561	2.53814e-74	Up
ENSG00000139155	SLCO1C1	protein_coding	10.0686	1.85292	7.67985e-21	Up
ENSG00000139168	ZCRB1	protein_coding	3960.31	1.58754	3.42043e-101	Up
ENSG00000139173	TMEM117	protein_coding	374.375	1.06206	4.52156e-22	Up
ENSG00000139187	KLRG1	protein_coding	76.1736	1.69419	1.96133e-35	Up
ENSG00000139192	TAPBPL	protein_coding	2518.03	1.32351	1.27789e-27	Up
ENSG00000139209	SLC38A4	protein_coding	62.596	2.99642	5.33007e-46	Up
ENSG00000139223	ANP32D	protein_coding	4.98263	2.26543	1.24344e-39	Up
ENSG00000139269	INHBE	protein_coding	26.4147	3.95007	3.43197e-44	Up
ENSG00000139287	TPH2	protein_coding	2.10509	2.58191	7.07116e-15	Up
ENSG00000139291	TMEM19	protein_coding	1528.16	2.42345	2.19734e-162	Up
ENSG00000139292	LGR5	protein_coding	1953.3	3.83256	7.1795e-46	Up
ENSG00000139304	PTPRQ	protein_coding	125.748	1.92318	2.51189e-10	Up
ENSG00000139318	DUSP6	protein_coding	3176.19	3.18657	1.78332e-96	Up
ENSG00000139323	POC1B	protein_coding	1318.94	1.37361	1.23807e-44	Up
ENSG00000139329	LUM	protein_coding	18442.4	1.30796	9.28556e-09	Up
ENSG00000139330	KERA	protein_coding	26.628	2.65155	1.72773e-15	Up
ENSG00000139344	AMDHD1	protein_coding	22.4	1.7505	3.30425e-20	Up
ENSG00000139350	NEDD1	protein_coding	1205.96	1.62338	2.09381e-144	Up
ENSG00000139351	SYCP3	protein_coding	12.2084	1.62565	3.95799e-19	Up
ENSG00000139354	GAS2L3	protein_coding	456.267	2.23565	5.85493e-95	Up
ENSG00000139410	SDSL	protein_coding	700.157	1.85726	5.87577e-61	Up
ENSG00000139445	FOXN4	protein_coding	108.746	3.92637	1.67615e-34	Up
ENSG00000139508	SLC46A3	protein_coding	710.684	1.05037	3.04899e-20	Up
ENSG00000139514	SLC7A1	protein_coding	3863.27	1.5614	1.22534e-39	Up
ENSG00000139515	PDX1	protein_coding	1.18395	1.25346	0.039475	Up
ENSG00000139517	LNX2	protein_coding	883.88	1.25964	1.07332e-59	Up
ENSG00000139537	CCDC65	protein_coding	235.164	1.43942	3.80297e-22	Up
ENSG00000139546	TARBP2	protein_coding	2150.61	1.08008	4.02611e-43	Up
ENSG00000139572	GPR84	protein_coding	123.21	2.61262	5.41039e-36	Up
ENSG00000139610	CELA1	protein_coding	1.77647	2.069	1.57069e-09	Up
ENSG00000139626	ITGB7	protein_coding	160.649	2.91721	5.76144e-86	Up
ENSG00000139629	GALNT6	protein_coding	2248.72	3.50083	9.76306e-134	Up
ENSG00000139644	TMBIM6	protein_coding	49013.6	1.03843	1.44184e-63	Up
ENSG00000139648	KRT71	protein_coding	2.06812	1.71518	0.0116635	Up
ENSG00000139687	RB1	protein_coding	2603.04	1.29021	1.41697e-42	Up
ENSG00000139714	MORN3	protein_coding	134.365	1.52157	2.89288e-28	Up
ENSG00000139726	DENR	protein_coding	3974.81	1.46356	6.7709e-129	Up
ENSG00000139734	DIAPH3	protein_coding	496.312	5.50422	3.3502e-176	Up
ENSG00000139737	SLAIN1	protein_coding	1395.24	2.82585	1.51562e-101	Up
ENSG00000139826	ABHD13	protein_coding	987.036	1.03513	5.34736e-49	Up
ENSG00000139865	TTC6	protein_coding	21.039	3.48817	4.55203e-22	Up
ENSG00000139915	MDGA2	protein_coding	17.5368	2.53643	6.73039e-17	Up
ENSG00000139921	TMX1	protein_coding	2506.87	1.7245	1.2757e-109	Up
ENSG00000139988	RDH12	protein_coding	17.8892	1.76843	5.00773e-23	Up
ENSG00000139998	RAB15	protein_coding	847.055	1.80686	1.50924e-43	Up
ENSG00000140015	KCNH5	protein_coding	8.17605	3.30607	0.000117449	Up
ENSG00000140025	EFCAB11	protein_coding	351.289	1.57745	2.52281e-87	Up
ENSG00000140030	GPR65	protein_coding	173.899	4.19085	5.31818e-137	Up
ENSG00000140057	AK7	protein_coding	228.155	3.34501	8.55658e-89	Up
ENSG00000140105	WARS1	protein_coding	6440.73	1.57495	6.86963e-44	Up
ENSG00000140263	SORD	protein_coding	1315.38	2.82709	1.325e-184	Up
ENSG00000140284	SLC27A2	protein_coding	106.842	4.20785	1.06246e-120	Up
ENSG00000140297	GCNT3	protein_coding	182.963	4.4616	2.04494e-78	Up
ENSG00000140350	ANP32A	protein_coding	6712.94	1.63027	2.26558e-137	Up
ENSG00000140379	BCL2A1	protein_coding	168.898	3.50136	8.12916e-69	Up
ENSG00000140391	TSPAN3	protein_coding	17217.8	1.26116	9.18226e-46	Up
ENSG00000140451	PIF1	protein_coding	367.523	2.72403	2.42209e-75	Up
ENSG00000140481	CCDC33	protein_coding	241.677	3.58326	9.02894e-53	Up
ENSG00000140505	CYP1A2	protein_coding	59.9825	4.27443	2.48971e-29	Up
ENSG00000140511	HAPLN3	protein_coding	1516.41	1.44686	5.54309e-21	Up
ENSG00000140525	FANCI	protein_coding	1340.59	2.40776	9.17639e-123	Up
ENSG00000140527	WDR93	protein_coding	104.896	2.02537	3.96576e-37	Up
ENSG00000140557	ST8SIA2	protein_coding	178.802	4.08531	1.20843e-50	Up
ENSG00000140575	IQGAP1	protein_coding	15543.8	1.21197	4.11489e-45	Up
ENSG00000140598	EFL1	protein_coding	1056.02	1.69175	2.58176e-113	Up
ENSG00000140600	SH3GL3	protein_coding	66.7275	2.70408	9.7738e-36	Up
ENSG00000140675	SLC5A2	protein_coding	32.4172	1.67222	3.99109e-24	Up
ENSG00000140678	ITGAX	protein_coding	692.877	1.04477	4.22219e-10	Up
ENSG00000140749	IGSF6	protein_coding	360.827	3.84756	1.86354e-163	Up
ENSG00000140835	CHST4	protein_coding	189.484	5.11155	4.5004e-90	Up
ENSG00000140873	ADAMTS18	protein_coding	78.9625	1.62236	4.95366e-09	Up
ENSG00000140968	IRF8	protein_coding	484.871	2.47686	1.23942e-44	Up
ENSG00000141096	DPEP3	protein_coding	1164.57	6.99965	3.26957e-52	Up
ENSG00000141179	PCTP	protein_coding	1206.88	1.58294	1.57916e-42	Up
ENSG00000141198	TOM1L1	protein_coding	1164.88	2.82747	4.30292e-211	Up
ENSG00000141293	SKAP1	protein_coding	689.563	5.28929	1.33537e-207	Up
ENSG00000141294	LRRC46	protein_coding	259.869	1.86237	5.88992e-20	Up
ENSG00000141371	CHCT1	protein_coding	8.5444	2.18272	2.7047e-11	Up
ENSG00000141378	PTRH2	protein_coding	1096.95	1.27472	2.24564e-48	Up
ENSG00000141433	ADCYAP1	protein_coding	27.2809	2.67449	0.00305673	Up
ENSG00000141437	SLC25A52	protein_coding	3.55033	2.31629	4.12401e-19	Up
ENSG00000141446	ESCO1	protein_coding	1237.37	1.3218	2.48081e-74	Up
ENSG00000141469	SLC14A1	protein_coding	189.022	3.69515	5.34507e-32	Up
ENSG00000141497	ZMYND15	protein_coding	324.236	1.46338	2.25306e-26	Up
ENSG00000141524	TMC6	protein_coding	3025.39	2.01503	2.15082e-68	Up
ENSG00000141570	CBX8	protein_coding	490.619	1.66044	1.02353e-76	Up
ENSG00000141574	SECTM1	protein_coding	1854.73	1.45166	2.41739e-14	Up
ENSG00000141579	ZNF750	protein_coding	183.08	2.77784	6.90755e-31	Up
ENSG00000141622	ARK2C	protein_coding	146.893	2.30207	1.63348e-27	Up
ENSG00000141655	TNFRSF11A	protein_coding	209.107	1.60751	1.4439e-20	Up
ENSG00000141665	FBXO15	protein_coding	97.6081	1.43928	2.19599e-16	Up
ENSG00000141668	CBLN2	protein_coding	15.2218	3.96292	8.19227e-15	Up
ENSG00000141682	PMAIP1	protein_coding	507.029	5.12172	3.47793e-211	Up
ENSG00000141738	GRB7	protein_coding	4699.53	4.47396	6.11061e-201	Up
ENSG00000141741	MIEN1	protein_coding	2344.5	1.29272	2.37481e-20	Up
ENSG00000141759	TXNL4A	protein_coding	2894.88	1.56202	7.83493e-77	Up
ENSG00000141934	PLPP2	protein_coding	1599.87	3.56956	2.2181e-84	Up
ENSG00000141946	ZIM3	protein_coding	0.616805	1.78254	0.000320982	Up
ENSG00000141968	VAV1	protein_coding	524.69	3.07918	1.71652e-76	Up
ENSG00000141977	CIB3	protein_coding	2.1135	2.79958	1.04316e-14	Up
ENSG00000142149	HUNK	protein_coding	1235.04	2.12075	2.13254e-34	Up
ENSG00000142182	DNMT3L	protein_coding	1.28329	2.82274	1.68462e-13	Up
ENSG00000142252	GEMIN7	protein_coding	25.1135	1.35142	5.26962e-31	Up
ENSG00000142273	CBLC	protein_coding	1331.06	6.64758	1.61389e-252	Up
ENSG00000142347	MYO1F	protein_coding	756.55	1.08166	4.60015e-15	Up
ENSG00000142405	NLRP12	protein_coding	17.7064	1.2618	2.73993e-11	Up
ENSG00000142449	FBN3	protein_coding	1187.9	4.01216	1.05906e-46	Up
ENSG00000142484	TM4SF5	protein_coding	2.77176	2.39367	3.1247e-06	Up
ENSG00000142507	PSMB6	protein_coding	3605.88	1.027	2.11957e-33	Up
ENSG00000142512	SIGLEC10	protein_coding	204.428	1.50031	1.17325e-13	Up
ENSG00000142513	ACP4	protein_coding	9.33954	1.60725	7.1261e-14	Up
ENSG00000142528	ZNF473	protein_coding	771.063	1.017	4.09484e-31	Up
ENSG00000142606	MMEL1	protein_coding	149.205	4.80709	2.69388e-182	Up
ENSG00000142619	PADI3	protein_coding	79.5053	4.19402	7.80489e-53	Up
ENSG00000142623	PADI1	protein_coding	20.4	2.55941	2.03695e-07	Up
ENSG00000142627	EPHA2	protein_coding	2766.22	1.08862	3.38672e-17	Up
ENSG00000142657	PGD	protein_coding	5742.4	1.23009	9.60885e-46	Up
ENSG00000142661	MYOM3	protein_coding	102.684	2.28786	3.13442e-18	Up
ENSG00000142677	IL22RA1	protein_coding	150.989	1.13996	2.45972e-08	Up
ENSG00000142698	C1orf94	protein_coding	5.22317	2.50166	1.61988e-09	Up
ENSG00000142700	DMRTA2	protein_coding	9.48175	2.39119	0.0487028	Up
ENSG00000142731	PLK4	protein_coding	626.029	3.83934	5.9535e-264	Up
ENSG00000142765	SYTL1	protein_coding	1215.62	3.27635	7.47039e-121	Up
ENSG00000142864	SERBP1	protein_coding	17566	1.3417	8.63603e-110	Up
ENSG00000142867	BCL10	protein_coding	1181.3	1.26743	5.98e-67	Up
ENSG00000142892	PIGK	protein_coding	1671.65	1.36921	4.14358e-77	Up
ENSG00000142945	KIF2C	protein_coding	1551.76	4.98044	0	Up
ENSG00000142949	PTPRF	protein_coding	27831.3	1.32722	1.06206e-41	Up
ENSG00000143001	TMEM61	protein_coding	57.5033	2.93529	3.46041e-35	Up
ENSG00000143013	LMO4	protein_coding	6878.88	1.55268	1.19629e-59	Up
ENSG00000143036	SLC44A3	protein_coding	402.517	2.26241	4.9884e-64	Up
ENSG00000143061	IGSF3	protein_coding	854.114	2.8899	4.98274e-102	Up
ENSG00000143079	CTTNBP2NL	protein_coding	2555.1	1.26347	8.7519e-65	Up
ENSG00000143105	KCNA10	protein_coding	0.516181	1.1592	0.0253811	Up
ENSG00000143106	PSMA5	protein_coding	4770.46	2.00891	4.97065e-138	Up
ENSG00000143119	CD53	protein_coding	1464.16	2.98221	1.57386e-67	Up
ENSG00000143126	CELSR2	protein_coding	8761.04	2.82065	1.21793e-96	Up
ENSG00000143155	TIPRL	protein_coding	2805.9	1.42655	1.35293e-127	Up
ENSG00000143156	NME7	protein_coding	781.862	1.09968	9.17772e-43	Up
ENSG00000143167	GPA33	protein_coding	12.9733	2.52026	7.37708e-24	Up
ENSG00000143179	UCK2	protein_coding	1375.54	1.25166	2.65632e-58	Up
ENSG00000143183	TMCO1	protein_coding	5363.75	1.7875	1.21627e-145	Up
ENSG00000143184	XCL1	protein_coding	66.8579	4.03184	3.2519e-74	Up
ENSG00000143185	XCL2	protein_coding	39.9222	4.22269	3.23954e-68	Up
ENSG00000143194	MAEL	protein_coding	31.8434	1.93846	9.54321e-12	Up
ENSG00000143195	ILDR2	protein_coding	232.756	2.8912	1.30848e-39	Up
ENSG00000143207	COP1	protein_coding	2806.13	1.69966	1.41354e-194	Up
ENSG00000143217	NECTIN4	protein_coding	1005.45	6.20534	1.29704e-259	Up
ENSG00000143226	FCGR2A	protein_coding	1450.94	3.05645	5.19746e-95	Up
ENSG00000143228	NUF2	protein_coding	808.623	5.53847	0	Up
ENSG00000143252	SDHC	protein_coding	4250.91	1.68555	3.50937e-119	Up
ENSG00000143257	NR1I3	protein_coding	20.049	1.1842	1.92573e-20	Up
ENSG00000143278	F13B	protein_coding	0.824535	3.1268	1.54669e-12	Up
ENSG00000143297	FCRL5	protein_coding	87.5314	1.93186	8.58365e-09	Up
ENSG00000143314	MRPL24	protein_coding	3859.27	1.11229	1.63192e-34	Up
ENSG00000143318	CASQ1	protein_coding	58.807	1.03695	1.94544e-06	Up
ENSG00000143320	CRABP2	protein_coding	22372.7	5.99683	1.05072e-268	Up
ENSG00000143321	HDGF	protein_coding	29301.9	1.91895	4.46028e-187	Up
[truncated: 13,464 more rows]

## Sheet: Filtered DEG - TCGAvGTEx
ENSEMBL	SYMBOL	Description	baseMean	log2FoldChange	pvalue	DEG
ENSG00000003249	DBNDD1	protein_coding	1703.33	1.39389	1.12074e-26	Up
ENSG00000004961	HCCS	protein_coding	1129.32	1.27724	1.16304e-57	Up
ENSG00000006007	GDE1	protein_coding	3324.12	1.3497	2.09109e-79	Up
ENSG00000014641	MDH1	protein_coding	6345.14	1.78823	2.96944e-131	Up
ENSG00000015475	BID	protein_coding	1782.82	1.98279	6.59211e-87	Up
ENSG00000041357	PSMA4	protein_coding	5560.32	1.7939	1.40876e-103	Up
ENSG00000043355	ZIC2	protein_coding	391.782	4.01115	2.16427e-19	Up
ENSG00000065518	NDUFB4	protein_coding	7636.41	1.01832	1.09007e-26	Up
ENSG00000066322	ELOVL1	protein_coding	4915.88	1.50636	1.55486e-69	Up
ENSG00000076826	CAMSAP3	protein_coding	2418.17	2.8165	5.42715e-90	Up
ENSG00000078081	LAMP3	protein_coding	1046.03	4.34385	6.55295e-198	Up
ENSG00000078668	VDAC3	protein_coding	5377.89	1.66803	3.32517e-88	Up
ENSG00000082515	MRPL22	protein_coding	1601.34	1.24362	1.21203e-46	Up
ENSG00000084073	ZMPSTE24	protein_coding	3917.12	1.87708	2.08801e-96	Up
ENSG00000090889	KIF4A	protein_coding	966.782	5.80862	0	Up
ENSG00000101166	PRELID3B	protein_coding	5042.96	2.69723	1.01393e-265	Up
ENSG00000101773	RBBP8	protein_coding	2697.67	3.35482	2.3356e-197	Up
ENSG00000102934	PLLP	protein_coding	1448.45	1.89267	2.35025e-47	Up
ENSG00000103260	METRN	protein_coding	2071.71	1.81848	5.87265e-34	Up
ENSG00000104522	GFUS	protein_coding	6382.56	2.25961	3.15019e-104	Up
ENSG00000104524	PYCR3	protein_coding	1826.27	1.30378	5.21856e-30	Up
ENSG00000104738	MCM4	protein_coding	4894.73	3.08384	1.98681e-227	Up
ENSG00000104889	RNASEH2A	protein_coding	11.7563	2.07681	2.80086e-27	Up
ENSG00000106028	SSBP1	protein_coding	4282.46	1.76419	6.80619e-97	Up
ENSG00000108179	PPIF	protein_coding	5169.09	1.45884	2.97434e-51	Up
ENSG00000108561	C1QBP	protein_coding	4998.5	1.45136	2.6667e-53	Up
ENSG00000109919	MTCH2	protein_coding	4257.89	2.32903	5.95691e-224	Up
ENSG00000110057	UNC93B1	protein_coding	4739.92	2.14208	1.0818e-93	Up
ENSG00000110442	COMMD9	protein_coding	2232.4	1.53671	7.50267e-94	Up
ENSG00000111424	VDR	protein_coding	955.046	2.89788	5.44041e-78	Up
ENSG00000111640	GAPDH	protein_coding	130710	2.20637	1.20011e-121	Up
ENSG00000111669	TPI1	protein_coding	38282.2	2.15817	1.83291e-110	Up
ENSG00000113763	UNC5A	protein_coding	1244.36	3.54829	1.29703e-43	Up
ENSG00000114646	CSPG5	protein_coding	444.897	3.58632	8.08916e-101	Up
ENSG00000116544	DLGAP3	protein_coding	296.253	2.67256	1.73159e-37	Up
ENSG00000117394	SLC2A1	protein_coding	14645	2.54316	4.13678e-73	Up
ENSG00000117410	ATP6V0B	protein_coding	7911.42	1.53976	1.83766e-56	Up
ENSG00000119705	SLIRP	protein_coding	2274.61	1.72271	3.75067e-70	Up
ENSG00000123131	PRDX4	protein_coding	5660.09	1.07504	4.00434e-27	Up
ENSG00000123136	DDX39A	protein_coding	5006.1	1.14256	2.39028e-27	Up
ENSG00000123364	HOXC13	protein_coding	9.57313	2.36753	4.36829e-07	Up
ENSG00000123416	TUBA1B	protein_coding	13064.8	1.32546	2.03179e-45	Up
ENSG00000123472	ATPAF1	protein_coding	4672.8	1.39703	4.35765e-75	Up
ENSG00000124541	RRP36	protein_coding	2122.96	1.32086	1.02851e-63	Up
ENSG00000124635	H2BC11	protein_coding	278.256	3.7419	3.71049e-83	Up
ENSG00000124641	MED20	protein_coding	1452.85	1.41165	8.935e-91	Up
ENSG00000124659	TBCC	protein_coding	1725.8	1.34816	3.93862e-52	Up
ENSG00000125356	NDUFA1	protein_coding	6004.29	1.99315	6.66592e-74	Up
ENSG00000126067	PSMB2	protein_coding	8510.45	1.37082	3.25956e-77	Up
ENSG00000126267	COX6B1	protein_coding	14233.5	2.00188	2.7893e-76	Up
ENSG00000127337	YEATS4	protein_coding	1457.88	1.82332	1.35411e-55	Up
ENSG00000128626	MRPS12	protein_coding	2772.89	1.8382	4.42738e-56	Up
ENSG00000129235	TXNDC17	protein_coding	1573.24	2.19759	9.65341e-99	Up
ENSG00000130193	THEM6	protein_coding	3512	3.01144	4.20704e-135	Up
ENSG00000130707	ASS1	protein_coding	28472	3.00435	1.37572e-132	Up
ENSG00000131174	COX7B	protein_coding	7909.92	2.40866	1.51698e-103	Up
ENSG00000131236	CAP1	protein_coding	15053.4	1.17275	4.08676e-48	Up
ENSG00000132646	PCNA	protein_coding	5959.2	2.44038	2.73712e-136	Up
ENSG00000132963	POMP	protein_coding	4144.29	1.53012	1.76139e-65	Up
ENSG00000134291	TMEM106C	protein_coding	5221.59	1.50508	1.17661e-54	Up
ENSG00000134333	LDHA	protein_coding	44528.1	1.87695	4.19655e-56	Up
ENSG00000134690	CDCA8	protein_coding	1445.8	4.63725	6.8855e-262	Up
ENSG00000135476	ESPL1	protein_coding	1430	3.82579	7.94694e-167	Up
ENSG00000135617	PRADC1	protein_coding	941.793	1.03403	6.22487e-20	Up
ENSG00000135940	COX5B	protein_coding	14100.1	1.94928	3.94381e-76	Up
ENSG00000136810	TXN	protein_coding	6913.63	2.02625	1.16056e-83	Up
ENSG00000136928	GABBR2	protein_coding	184.365	4.44987	4.44773e-42	Up
ENSG00000139514	SLC7A1	protein_coding	3863.27	1.5614	1.22534e-39	Up
ENSG00000139644	TMBIM6	protein_coding	49013.6	1.03843	1.44184e-63	Up
ENSG00000139726	DENR	protein_coding	3974.81	1.46356	6.7709e-129	Up
ENSG00000141759	TXNL4A	protein_coding	2894.88	1.56202	7.83493e-77	Up
ENSG00000143179	UCK2	protein_coding	1375.54	1.25166	2.65632e-58	Up
ENSG00000143183	TMCO1	protein_coding	5363.75	1.7875	1.21627e-145	Up
ENSG00000143612	C1orf43	protein_coding	11733.7	1.67713	2.1239e-125	Up
ENSG00000143921	ABCG8	protein_coding	44.7862	1.89451	6.18754e-17	Up
ENSG00000143977	SNRPG	protein_coding	2635.94	1.87479	6.02598e-77	Up
ENSG00000145494	NDUFS6	protein_coding	3581.31	1.51957	9.36758e-47	Up
ENSG00000147669	POLR2K	protein_coding	4341.46	2.00334	1.55459e-101	Up
ENSG00000147684	NDUFB9	protein_coding	8944.92	2.19974	2.06496e-74	Up
ENSG00000154518	ATP5MC3	protein_coding	11039.1	1.83982	1.2789e-80	Up
ENSG00000156411	ATP5MJ	protein_coding	5291.93	1.44995	7.17141e-39	Up
ENSG00000157456	CCNB2	protein_coding	1850.23	5.0176	0	Up
ENSG00000157992	KRTCAP3	protein_coding	1984.43	3.72623	2.7899e-185	Up
ENSG00000159259	CHAF1B	protein_coding	663.505	1.30001	8.17373e-37	Up
ENSG00000160124	MIX23	protein_coding	1313.61	2.39832	6.70517e-174	Up
ENSG00000163082	SGPP2	protein_coding	3514.64	4.96479	9.58949e-197	Up
ENSG00000163170	BOLA3	protein_coding	368.729	2.32785	3.51409e-108	Up
ENSG00000163655	GMPS	protein_coding	5077.63	1.0781	9.01512e-62	Up
ENSG00000163694	RBM47	protein_coding	4599.96	3.58714	2.76369e-243	Up
ENSG00000163902	RPN1	protein_coding	23839.1	2.37718	5.15799e-261	Up
ENSG00000164961	WASHC5	protein_coding	3079.49	1.23998	9.54754e-53	Up
ENSG00000165629	ATP5F1C	protein_coding	13417.3	2.16954	1.34894e-151	Up
ENSG00000166557	TMED3	protein_coding	5004.26	1.77917	6.18722e-76	Up
ENSG00000166851	PLK1	protein_coding	2044.77	2.19219	3.60744e-80	Up
ENSG00000167461	RAB8A	protein_coding	1819.42	1.20911	2.22371e-55	Up
ENSG00000168393	DTYMK	protein_coding	1838.08	1.55533	4.10797e-68	Up
ENSG00000168505	GBX2	protein_coding	4.63264	1.96966	1.83905e-07	Up
ENSG00000168961	LGALS9	protein_coding	3573.62	1.30613	3.66235e-22	Up
ENSG00000169692	AGPAT2	protein_coding	3498.6	1.4248	3.48843e-33	Up
ENSG00000170779	CDCA4	protein_coding	1521.31	1.63336	3.78899e-63	Up
ENSG00000171435	KSR2	protein_coding	222.585	4.76591	1.06885e-144	Up
ENSG00000172031	EPHX4	protein_coding	432.856	6.03812	9.7501e-264	Up
ENSG00000173153	ESRRA	protein_coding	1469.84	1.44213	3.925e-48	Up
ENSG00000177181	RIMKLA	protein_coding	277.76	3.66167	4.85569e-72	Up
ENSG00000177889	UBE2N	protein_coding	4991.44	1.217	3.05173e-58	Up
ENSG00000178741	COX5A	protein_coding	6407.58	1.95662	4.88147e-75	Up
ENSG00000179950	PUF60	protein_coding	14589.7	1.71816	1.50753e-77	Up
ENSG00000180233	ZNRF2	protein_coding	932.118	1.08091	8.17013e-32	Up
ENSG00000180817	PPA1	protein_coding	11213	2.84756	1.03285e-162	Up
ENSG00000180879	SSR4	protein_coding	10318.1	1.29525	2.04044e-29	Up
ENSG00000180992	MRPL14	protein_coding	2553.83	2.36147	5.66929e-141	Up
ENSG00000182180	MRPS16	protein_coding	4063.48	1.6379	5.38216e-117	Up
ENSG00000182544	MFSD5	protein_coding	1730.96	1.24802	1.92755e-65	Up
ENSG00000182791	CCDC87	protein_coding	62.3451	1.90619	5.98731e-33	Up
ENSG00000183155	RABIF	protein_coding	890.917	1.98011	5.5758e-186	Up
ENSG00000183317	EPHA10	protein_coding	109.259	4.33111	1.44395e-67	Up
ENSG00000184992	BRI3BP	protein_coding	1444.86	2.7167	4.64437e-171	Up
ENSG00000186193	SAPCD2	protein_coding	637.99	5.68881	2.47242e-264	Up
ENSG00000197061	H4C3	protein_coding	200.188	1.42895	9.31781e-11	Up
ENSG00000197153	H3C12	protein_coding	17.3327	5.38839	1.2219e-99	Up
ENSG00000197903	H2BC12	protein_coding	2357.33	2.26439	1.47014e-53	Up
ENSG00000203760	CENPW	protein_coding	1145.82	4.32702	3.23129e-130	Up
ENSG00000223572	CKMT1A	protein_coding	172.2	5.67912	2.20737e-121	Up
ENSG00000226479	TMEM185B	protein_coding	3092.65	1.04837	6.36413e-60	Up
ENSG00000226564	FTH1P20	processed_pseudogene	311.135	5.03557	2.73467e-252	Up
ENSG00000228262	LINC01320	lncRNA	407.733	6.30892	6.95042e-81	Up
ENSG00000232445	EMSLR	lncRNA	72.8618	3.04386	3.22693e-68	Up
ENSG00000232519	ENSG00000232519	lncRNA	4.71165	4.11161	2.05572e-68	Up
ENSG00000236675	MTX1LP	transcribed_unprocessed_pseudogene	103.614	2.7934	1.23519e-105	Up
ENSG00000237289	CKMT1B	protein_coding	244.908	3.8631	2.83846e-81	Up
ENSG00000247626	MARS2	protein_coding	655.905	1.73117	4.42218e-83	Up
ENSG00000249936	RAC1P2	processed_pseudogene	167.905	4.66472	0	Up
ENSG00000250479	CHCHD10	protein_coding	5051.5	2.20858	9.59505e-50	Up
ENSG00000258072	ENSG00000258072	transcribed_processed_pseudogene	32.0827	8.009	4.02222e-170	Up
ENSG00000266019	MIR3609	miRNA	35.6305	3.8966	6.76241e-36	Up
ENSG00000266850	ENSG00000266850	lncRNA	13.4775	4.44684	1.2937e-73	Up
ENSG00000270761	CD2AP-DT	lncRNA	42.4768	2.92991	2.6109e-78	Up
ENSG00000273391	ENSG00000273391	lncRNA	33.994	1.11684	6.3182e-15	Up
ENSG00000276043	UHRF1	protein_coding	537.429	3.6262	3.3133e-116	Up
ENSG00000276368	H2AC14	protein_coding	16.7722	4.0811	3.11578e-38	Up
ENSG00000277775	H3C7	protein_coding	40.6042	4.5567	3.03528e-49	Up
ENSG00000278233	RNA5-8SN2	rRNA	4.94118	1.19093	0.00555702	Up
ENSG00000278677	H2AC17	protein_coding	11.1585	4.99865	5.18288e-65	Up
ENSG00000279483	ENSG00000279483	processed_pseudogene	217.555	10.4161	0	Up
ENSG00000280649	ENSG00000280649	TEC	207.787	1.63745	1.37404e-36	Up
ENSG00000286522	H3C2	protein_coding	69.1202	6.04625	2.83088e-94	Up
ENSG00000006283	CACNA1G	protein_coding	643.941	-5.2125	1.08619e-115	Down
ENSG00000010295	IFFO1	protein_coding	1044.97	-2.7089	3.11359e-106	Down
ENSG00000064692	SNCAIP	protein_coding	961.265	-3.33107	1.04295e-80	Down
ENSG00000070193	FGF10	protein_coding	426.497	-5.24906	7.27737e-62	Down
ENSG00000089177	KIF16B	protein_coding	1067.83	-1.05812	2.47085e-43	Down
ENSG00000100320	RBFOX2	protein_coding	6958.14	-1.51647	2.09319e-100	Down
ENSG00000102780	DGKH	protein_coding	1010.63	-1.04427	8.6386e-18	Down
ENSG00000105650	PDE4C	protein_coding	96.2914	-4.90356	3.71757e-107	Down
ENSG00000105928	GSDME	protein_coding	750.037	-1.02534	1.10186e-21	Down
ENSG00000108465	CDK5RAP3	protein_coding	3812.83	-4.74689	8.41997e-289	Down
ENSG00000110318	CEP126	protein_coding	772.346	-1.76766	6.55874e-29	Down
ENSG00000111962	UST	protein_coding	759.897	-1.6164	1.37717e-35	Down
ENSG00000112599	GUCA1B	protein_coding	133.145	-2.05547	3.73888e-44	Down
ENSG00000112619	PRPH2	protein_coding	168.684	-2.49647	1.02292e-48	Down
ENSG00000113231	PDE8B	protein_coding	238.696	-2.98167	6.90684e-95	Down
ENSG00000113248	PCDHB15	protein_coding	458.965	-2.54617	7.16903e-39	Down
ENSG00000113721	PDGFRB	protein_coding	10008.6	-4.12726	4.26932e-170	Down
ENSG00000114735	HEMK1	protein_coding	2552.85	-1.87284	2.11006e-99	Down
ENSG00000118762	PKD2	protein_coding	2683.56	-1.93377	1.04075e-97	Down
ENSG00000123560	PLP1	protein_coding	209.908	-3.63528	8.2402e-33	Down
ENSG00000124570	SERPINB6	protein_coding	6533.47	-1.07142	2.26844e-28	Down
ENSG00000126947	ARMCX1	protein_coding	1474.77	-1.87033	1.19279e-69	Down
ENSG00000128606	LRRC17	protein_coding	1537.26	-3.45902	2.38436e-67	Down
ENSG00000134245	WNT2B	protein_coding	1112.17	-3.17213	2.53149e-63	Down
ENSG00000134853	PDGFRA	protein_coding	11971.2	-3.90909	7.85559e-103	Down
ENSG00000134874	DZIP1	protein_coding	2016.39	-1.67025	6.49209e-39	Down
ENSG00000137872	SEMA6D	protein_coding	1488.18	-1.80385	7.38355e-38	Down
ENSG00000142046	TMEM91	protein_coding	364.646	-3.16434	2.40086e-180	Down
ENSG00000143442	POGZ	protein_coding	8801.29	-1.93556	1.39255e-111	Down
ENSG00000144792	ZNF660	protein_coding	458.46	-1.12673	5.90186e-22	Down
ENSG00000145216	FIP1L1	protein_coding	1143.32	-1.23495	3.63327e-104	Down
ENSG00000147099	HDAC8	protein_coding	796.819	-1.57377	6.84534e-108	Down
ENSG00000154175	ABI3BP	protein_coding	2412.21	-3.24113	2.42907e-54	Down
ENSG00000154767	XPC	protein_coding	1314.85	-1.44372	2.08423e-72	Down
ENSG00000157502	PWWP3B	protein_coding	5657.34	-5.31547	6.70711e-154	Down
ENSG00000158163	DZIP1L	protein_coding	379.559	-1.86503	1.15217e-43	Down
ENSG00000160961	ZNF333	protein_coding	1376.2	-1.58424	1.14587e-55	Down
ENSG00000162733	DDR2	protein_coding	3746.48	-1.85229	2.47628e-37	Down
ENSG00000162944	RFTN2	protein_coding	424.409	-2.15034	4.38137e-75	Down
ENSG00000163431	LMOD1	protein_coding	2947.65	-4.25614	3.93765e-136	Down
ENSG00000164169	PRMT9	protein_coding	1192.29	-1.8579	1.77201e-53	Down
ENSG00000166343	MSS51	protein_coding	171.98	-1.97283	1.15984e-70	Down
ENSG00000166780	BMERB1	protein_coding	1299.72	-1.82153	6.60778e-31	Down
ENSG00000166793	YPEL4	protein_coding	484.805	-3.57042	4.64515e-129	Down
ENSG00000167371	PRRT2	protein_coding	3610.29	-7.00569	0	Down
ENSG00000167578	RAB4B	protein_coding	181.954	-3.72427	3.35063e-179	Down
ENSG00000170271	FAXDC2	protein_coding	2353.24	-1.99896	1.41396e-50	Down
ENSG00000171357	LURAP1	protein_coding	68.4712	-2.7834	1.16351e-76	Down
ENSG00000171817	ZNF540	protein_coding	400.465	-3.43406	3.22974e-128	Down
ENSG00000172935	MRGPRF	protein_coding	909.632	-4.27554	3.25636e-163	Down
ENSG00000173209	AHSA2P	transcribed_unitary_pseudogene	4586.1	-2.1525	2.07247e-83	Down
ENSG00000174740	PABPC5	protein_coding	162.898	-2.63071	5.22153e-51	Down
ENSG00000175106	TVP23C	protein_coding	284.206	-1.79638	4.14129e-77	Down
ENSG00000177576	C18orf32	protein_coding	810.105	-3.121	2.55158e-258	Down
ENSG00000178803	ADORA2A-AS1	lncRNA	22.3341	-2.52192	5.44464e-47	Down
ENSG00000178852	EFCAB13	protein_coding	249.212	-1.00307	1.12011e-17	Down
ENSG00000179636	TPPP2	protein_coding	10.5101	-3.0165	2.28985e-28	Down
ENSG00000184313	MROH7	protein_coding	706.346	-5.35989	5.73316e-161	Down
ENSG00000184465	WDR27	protein_coding	1657.91	-2.43165	1.56627e-97	Down
ENSG00000184619	KRBA2	protein_coding	572.844	-1.33945	1.76311e-38	Down
ENSG00000185513	L3MBTL1	protein_coding	844.363	-2.73142	4.01044e-96	Down
ENSG00000186310	NAP1L3	protein_coding	349.792	-1.07833	2.37615e-12	Down
ENSG00000187664	HAPLN4	protein_coding	22.5066	-7.5329	8.14338e-111	Down
ENSG00000187792	ZNF70	protein_coding	563.115	-1.83159	4.29415e-90	Down
ENSG00000188177	ZC3H6	protein_coding	1323.84	-1.42414	1.01365e-54	Down
ENSG00000189367	KIAA0408	protein_coding	130.145	-6.80122	6.30563e-239	Down
ENSG00000189398	OR7E12P	transcribed_unprocessed_pseudogene	30.4609	-2.02032	1.67309e-12	Down
ENSG00000196159	FAT4	protein_coding	796.6	-2.16768	1.39006e-50	Down
ENSG00000197816	CCDC180	protein_coding	406.919	-4.06716	9.39126e-147	Down
ENSG00000198075	SULT1C4	protein_coding	1162.04	-2.81623	6.82133e-43	Down
ENSG00000200084	SNORD68	snoRNA	2.04551	-4.202	1.3149e-52	Down
ENSG00000204650	LINC02210	transcribed_unitary_pseudogene	957.025	-1.59541	4.0058e-82	Down
ENSG00000204681	GABBR1	protein_coding	4903.44	-3.91042	1.59471e-116	Down
ENSG00000225963	ENSG00000225963	lncRNA	43.3927	-1.93528	1.81702e-33	Down
ENSG00000228252	COL6A4P2	transcribed_unitary_pseudogene	337.216	-3.24025	5.26432e-52	Down
ENSG00000228363	CHMP3-AS1	lncRNA	39.4723	-1.97092	1.77005e-33	Down
ENSG00000228526	MIR34AHG	lncRNA	662.62	-2.16238	1.60658e-48	Down
ENSG00000230189	RABGEF1P2	transcribed_unprocessed_pseudogene	17.4144	-4.12267	4.64341e-117	Down
ENSG00000230224	PHB1P9	processed_pseudogene	52.6975	-1.16622	7.17603e-25	Down
ENSG00000230415	LINC01786	lncRNA	61.6109	-1.63292	2.11774e-26	Down
ENSG00000231234	SKP1P1	transcribed_processed_pseudogene	16.3303	-6.96254	4.02621e-140	Down
ENSG00000231329	ENSG00000231329	lncRNA	16.4161	-3.03214	1.61112e-60	Down
ENSG00000231728	TMSB15B-AS1	lncRNA	40.7851	-3.27788	1.53826e-73	Down
ENSG00000234769	WASH4P	transcribed_unprocessed_pseudogene	31.4998	-1.23904	9.3499e-22	Down
ENSG00000234983	ENSG00000234983	processed_pseudogene	25.6191	-7.85578	5.69307e-173	Down
ENSG00000237499	WAKMAR2	lncRNA	137.034	-2.09562	2.09314e-77	Down
ENSG00000239257	RPL23AP1	transcribed_processed_pseudogene	25.4459	-7.84305	1.04501e-158	Down
ENSG00000239650	GUSBP4	transcribed_unprocessed_pseudogene	35.7723	-7.09114	3.96811e-159	Down
ENSG00000240303	ACAD11	protein_coding	1482.73	-7.30385	0	Down
ENSG00000243323	PTPRVP	transcribed_unitary_pseudogene	113.775	-3.32177	9.49076e-67	Down
ENSG00000243406	MRPS31P5	transcribed_unprocessed_pseudogene	171.477	-4.27429	9.13587e-208	Down
ENSG00000244560	ENSG00000244560	transcribed_unprocessed_pseudogene	331.479	-3.60541	1.4156e-149	Down
ENSG00000250608	NUDT16-DT	lncRNA	172.75	-1.2872	7.79176e-22	Down
ENSG00000252355	RN7SKP287	misc_RNA	5.07392	-1.45016	1.40527e-13	Down
ENSG00000253837	LOXL2-AS1	lncRNA	33.6752	-1.57244	1.04772e-30	Down
ENSG00000256525	POLG2	protein_coding	1149.68	-1.15094	3.47422e-43	Down
ENSG00000257591	ZNF625	protein_coding	30.1495	-2.89345	2.77383e-83	Down
ENSG00000258727	AP1G2-AS1	lncRNA	390.936	-5.78065	0	Down
ENSG00000259562	ENSG00000259562	transcribed_processed_pseudogene	43.1884	-1.27353	1.72955e-24	Down
ENSG00000260051	ENSG00000260051	lncRNA	63.1683	-3.362	5.55143e-84	Down
ENSG00000260563	ENSG00000260563	lncRNA	301.276	-2.21572	1.59509e-66	Down
ENSG00000261087	ZNNT1	lncRNA	285.989	-2.41656	1.57241e-50	Down
ENSG00000262155	LINC02175	lncRNA	142.335	-1.27924	2.56854e-21	Down
ENSG00000262528	ENSG00000262528	lncRNA	54.3063	-8.85286	2.26298e-246	Down
ENSG00000263155	MYZAP	protein_coding	69.6092	-2.78014	1.2499e-60	Down
ENSG00000265298	ENSG00000265298	unprocessed_pseudogene	307.673	-2.52959	1.64254e-106	Down
ENSG00000265511	ENSG00000265511	lncRNA	69.0525	-2.62158	9.76899e-78	Down
ENSG00000267343	ZNF833P	transcribed_unprocessed_pseudogene	21.6374	-6.67486	5.97107e-130	Down
ENSG00000267370	ENSG00000267370	unprocessed_pseudogene	59.7053	-1.12712	8.29241e-18	Down
ENSG00000267712	LINC01539	lncRNA	11.7896	-2.86877	1.18307e-25	Down
ENSG00000269514	ENSG00000269514	lncRNA	105.807	-1.56538	2.82458e-23	Down
ENSG00000271009	ENSG00000271009	lncRNA	84.0232	-1.3904	6.03995e-21	Down
ENSG00000272631	ENSG00000272631	lncRNA	233.925	-1.90976	8.80568e-65	Down
ENSG00000272812	ENSG00000272812	lncRNA	85.9757	-2.3088	2.14085e-68	Down
ENSG00000272983	ENSG00000272983	lncRNA	77.7154	-1.81997	2.10568e-36	Down
ENSG00000278621	THBS1-AS1	lncRNA	14.2172	-6.98329	4.30483e-80	Down
ENSG00000279108	ENSG00000279108	TEC	102.815	-2.4059	1.24236e-57	Down
ENSG00000279192	PWAR5	TEC	88.8295	-9.64849	1.26814e-277	Down
ENSG00000279744	ENSG00000279744	TEC	66.7044	-2.31258	1.47701e-47	Down
ENSG00000281195	ENSG00000281195	lncRNA	30.6005	-1.56758	8.24891e-22	Down
ENSG00000285331	TCF12-DT	lncRNA	183.739	-2.07321	6.69997e-119	Down
ENSG00000287264	ENSG00000287264	lncRNA	37.5992	-2.37705	1.70053e-49	Down
ENSG00000287447	ENSG00000287447	lncRNA	4.77941	-1.99273	3.30551e-20	Down
ENSG00000287625	ENSG00000287625	lncRNA	101.1	-1.36499	9.17111e-35	Down
ENSG00000288065	ENSG00000288065	lncRNA	63.4014	-1.43609	8.06343e-22	Down

## Sheet: EMT - Resistant Cell Lines
ENSEMBL	SYMBOL	Description	baseMean	log2FoldChange	pvalue	DEG
ENSG00000006016	CRLF1	protein_coding	2379.7	0.419681	0.0851111	Not Deregulated
ENSG00000006327	TNFRSF12A	protein_coding	179.195	0.183426	0.65883	Not Deregulated
ENSG00000008517	IL32	protein_coding	20.5222	-0.0873207	0.83504	Not Deregulated
ENSG00000011422	PLAUR	protein_coding	140.688	-0.549656	0.102815	Not Deregulated
ENSG00000011465	DCN	protein_coding	687.089	2.0389	1.54191e-14	Up
ENSG00000019549	SNAI2	protein_coding	110.238	-0.294399	0.39591	Not Deregulated
ENSG00000026025	VIM	protein_coding	7163.02	0.318597	0.409064	Not Deregulated
ENSG00000026103	FAS	protein_coding	15.6151	0.0962153	0.819016	Not Deregulated
ENSG00000038427	VCAN	protein_coding	6.33829	-0.41329	0.282635	Not Deregulated
ENSG00000042493	CAPG	protein_coding	11.9176	-0.614238	0.144954	Not Deregulated
ENSG00000053747	LAMA3	protein_coding	6.99524	0.600431	0.127021	Not Deregulated
ENSG00000058085	LAMC2	protein_coding	9.24795	0.57488	0.151992	Not Deregulated
ENSG00000060718	COL11A1	protein_coding	3391.97	2.5399	1.62536e-14	Up
ENSG00000063660	GPC1	protein_coding	513.483	-0.106269	0.677012	Not Deregulated
ENSG00000065534	MYLK	protein_coding	519.812	-0.397764	0.0649998	Not Deregulated
ENSG00000069702	TGFBR3	protein_coding	432.407	0.467919	0.051517	Not Deregulated
ENSG00000070087	PFN2	protein_coding	1376.81	0.931774	1.36923e-05	Not Deregulated
ENSG00000070404	FSTL3	protein_coding	75.4277	0.444016	0.191991	Not Deregulated
ENSG00000073008	PVR	protein_coding	891.232	0.0915568	0.667055	Not Deregulated
ENSG00000073712	FERMT2	protein_coding	3856.12	-0.0261617	0.915452	Not Deregulated
ENSG00000077942	FBLN1	protein_coding	1068.48	0.176477	0.394002	Not Deregulated
ENSG00000078098	FAP	protein_coding	3.46684	0.509845	0.0882653	Not Deregulated
ENSG00000080573	COL5A3	protein_coding	4.02181	-0.318035	0.355592	Not Deregulated
ENSG00000082781	ITGB5	protein_coding	608.48	-0.190208	0.366512	Not Deregulated
ENSG00000083444	PLOD1	protein_coding	2015	0.0266455	0.890146	Not Deregulated
ENSG00000084636	COL16A1	protein_coding	5.67186	-0.460182	0.213241	Not Deregulated
ENSG00000085063	CD59	protein_coding	476.982	0.290466	0.274144	Not Deregulated
ENSG00000087303	NID2	protein_coding	1311.89	0.304785	0.297474	Not Deregulated
ENSG00000099860	GADD45B	protein_coding	54.9499	-0.239827	0.527233	Not Deregulated
ENSG00000100097	LGALS1	protein_coding	1018.54	0.423193	0.0731162	Not Deregulated
ENSG00000100234	TIMP3	protein_coding	40.9291	-0.923493	0.0232224	Not Deregulated
ENSG00000101335	MYL9	protein_coding	2202.6	-0.113813	0.619362	Not Deregulated
ENSG00000102265	TIMP1	protein_coding	446.73	0.529715	0.0374492	Not Deregulated
ENSG00000102683	SGCG	protein_coding	30.1023	0.44093	0.299547	Not Deregulated
ENSG00000104332	SFRP1	protein_coding	60.5221	-0.421829	0.0395163	Not Deregulated
ENSG00000105290	APLP1	protein_coding	653.375	-0.191572	0.525339	Not Deregulated
ENSG00000105329	TGFB1	protein_coding	2621.15	0.150504	0.542644	Not Deregulated
ENSG00000106333	PCOLCE	protein_coding	1201.74	-0.0321453	0.891586	Not Deregulated
ENSG00000106366	SERPINE1	protein_coding	10.166	-0.92231	0.0245504	Not Deregulated
ENSG00000106397	PLOD3	protein_coding	400.268	-0.00867943	0.973287	Not Deregulated
ENSG00000106483	SFRP4	protein_coding	128.089	-0.380355	0.153387	Not Deregulated
ENSG00000106484	MEST	protein_coding	13363.8	-1.2944	3.54586e-07	Down
ENSG00000106823	ECM2	protein_coding	206.516	0.193214	0.51455	Not Deregulated
ENSG00000107796	ACTA2	protein_coding	35.9036	-0.205679	0.614353	Not Deregulated
ENSG00000107984	DKK1	protein_coding	269.552	-0.317109	0.387975	Not Deregulated
ENSG00000108821	COL1A1	protein_coding	790.357	-0.766783	0.0528856	Not Deregulated
ENSG00000109099	PMP22	protein_coding	92.5646	-0.316132	0.378601	Not Deregulated
ENSG00000111341	MGP	protein_coding	140.214	0.0325706	0.876644	Not Deregulated
ENSG00000111674	ENO2	protein_coding	14.7836	-0.340297	0.423119	Not Deregulated
ENSG00000111799	COL12A1	protein_coding	3.33277	0.142007	0.662805	Not Deregulated
ENSG00000112186	CAP2	protein_coding	1418.59	-0.348459	0.0915789	Not Deregulated
ENSG00000112715	VEGFA	protein_coding	388.379	0.416544	0.154284	Not Deregulated
ENSG00000113083	LOX	protein_coding	16.541	-0.0540733	0.898789	Not Deregulated
ENSG00000113140	SPARC	protein_coding	1356.28	0.0120122	0.962293	Not Deregulated
ENSG00000113361	CDH6	protein_coding	3.40149	0.165416	0.627177	Not Deregulated
ENSG00000113657	DPYSL3	protein_coding	3.3385	-0.0725678	0.804124	Not Deregulated
ENSG00000113721	PDGFRB	protein_coding	44.1757	-2.42748	7.37725e-08	Down
ENSG00000114270	COL7A1	protein_coding	97.3304	0.916313	0.00370756	Not Deregulated
ENSG00000115414	FN1	protein_coding	76.1021	0.241312	0.534891	Not Deregulated
ENSG00000115457	IGFBP2	protein_coding	477.107	-0.173903	0.637862	Not Deregulated
ENSG00000115738	ID2	protein_coding	487.342	-1.40157	3.70579e-07	Down
ENSG00000115884	SDC1	protein_coding	1460.8	0.147639	0.529058	Not Deregulated
ENSG00000115935	WIPF1	protein_coding	1258.31	-0.16189	0.578482	Not Deregulated
ENSG00000116132	PRRX1	protein_coding	1661.77	3.45833	4.63196e-28	Up
ENSG00000116260	QSOX1	protein_coding	706.102	0.0835764	0.777328	Not Deregulated
ENSG00000116717	GADD45A	protein_coding	87.0962	0.0202921	0.956187	Not Deregulated
ENSG00000117385	P3H1	protein_coding	545.523	0.0315093	0.905065	Not Deregulated
ENSG00000118503	TNFAIP3	protein_coding	26.7923	-0.652339	0.111719	Not Deregulated
ENSG00000118523	CCN2	protein_coding	135.65	-0.915547	0.000883398	Not Deregulated
ENSG00000118785	SPP1	protein_coding	3.38147	0.250018	0.385459	Not Deregulated
ENSG00000120708	TGFBI	protein_coding	2.59128	0.317504	0.1981	Not Deregulated
ENSG00000122218	COPA	protein_coding	3211.58	-0.0361012	0.84831	Not Deregulated
ENSG00000122786	CALD1	protein_coding	2540.44	0.221497	0.316767	Not Deregulated
ENSG00000123384	LRP1	protein_coding	757.283	-0.0798262	0.757109	Not Deregulated
ENSG00000124145	SDC4	protein_coding	192.965	0.0334085	0.920619	Not Deregulated
ENSG00000128595	CALU	protein_coding	2505.41	-0.171106	0.427054	Not Deregulated
ENSG00000130066	SAT1	protein_coding	161.992	0.501532	0.160308	Not Deregulated
ENSG00000130309	COLGALT1	protein_coding	1073.38	0.19193	0.345341	Not Deregulated
ENSG00000130635	COL5A1	protein_coding	77.0978	-0.69038	0.101348	Not Deregulated
ENSG00000130821	SLC6A8	protein_coding	220.652	-0.0771861	0.819609	Not Deregulated
ENSG00000132031	MATN3	protein_coding	9.13349	-0.549768	0.184684	Not Deregulated
ENSG00000132561	MATN2	protein_coding	150.007	-0.430447	0.163735	Not Deregulated
ENSG00000133110	POSTN	protein_coding	1115.42	-3.96473e-05	0.99988	Not Deregulated
ENSG00000134013	LOXL2	protein_coding	939.452	-0.678529	0.00129568	Not Deregulated
ENSG00000134250	NOTCH2	protein_coding	2268.36	-0.441718	0.0814614	Not Deregulated
ENSG00000134871	COL4A2	protein_coding	4.54651	0.418566	0.186241	Not Deregulated
ENSG00000135318	NT5E	protein_coding	22.3573	0.134998	0.745112	Not Deregulated
ENSG00000135862	LAMC1	protein_coding	4745.21	0.179304	0.391173	Not Deregulated
ENSG00000135919	SERPINE2	protein_coding	29.794	-1.71206	5.2574e-05	Down
ENSG00000137801	THBS1	protein_coding	122.275	-2.8885	7.2474e-18	Down
ENSG00000138448	ITGAV	protein_coding	7542.61	-1.06944	0.000216196	Down
ENSG00000138685	FGF2	protein_coding	987.382	-0.0493012	0.854383	Not Deregulated
ENSG00000138829	FBN2	protein_coding	5.43556	-0.231606	0.549175	Not Deregulated
ENSG00000139278	GLIPR1	protein_coding	655.872	0.464476	0.116192	Not Deregulated
ENSG00000139329	LUM	protein_coding	295.982	1.87322	1.98972e-09	Up
ENSG00000140092	FBLN5	protein_coding	48.8897	-0.510646	0.227751	Not Deregulated
ENSG00000140416	TPM1	protein_coding	1413.31	-0.0702552	0.759938	Not Deregulated
ENSG00000141753	IGFBP4	protein_coding	12.2946	0.409471	0.27256	Not Deregulated
ENSG00000142173	COL6A2	protein_coding	273.176	0.116565	0.643641	Not Deregulated
ENSG00000142227	EMP3	protein_coding	254.705	0.175515	0.571645	Not Deregulated
ENSG00000142871	CCN1	protein_coding	431.288	-0.96485	0.00242113	Not Deregulated
ENSG00000143369	ECM1	protein_coding	12.8162	0.155837	0.713647	Not Deregulated
ENSG00000143878	RHOB	protein_coding	590.666	0.509486	0.0382368	Not Deregulated
ENSG00000145147	SLIT2	protein_coding	12753.4	1.56349	3.66731e-08	Up
ENSG00000148848	ADAM12	protein_coding	3.97579	-0.349108	0.324094	Not Deregulated
ENSG00000149257	SERPINH1	protein_coding	3414.04	-0.574982	0.0255027	Not Deregulated
ENSG00000149591	TAGLN	protein_coding	182.723	-0.364493	0.224858	Not Deregulated
ENSG00000150093	ITGB1	protein_coding	4032.47	-0.139254	0.510874	Not Deregulated
ENSG00000151914	DST	protein_coding	4789.49	0.417002	0.0317957	Not Deregulated
ENSG00000152377	SPOCK1	protein_coding	23.1279	0.177076	0.671803	Not Deregulated
ENSG00000152661	GJA1	protein_coding	1595.88	-1.66191	3.38203e-06	Down
ENSG00000152952	PLOD2	protein_coding	214.56	0.63118	0.0134124	Not Deregulated
ENSG00000154096	THY1	protein_coding	467.152	0.0405781	0.919927	Not Deregulated
ENSG00000154175	ABI3BP	protein_coding	119.231	-0.515027	0.114761	Not Deregulated
ENSG00000157227	MMP14	protein_coding	26.8513	0.0181217	0.964531	Not Deregulated
ENSG00000161638	ITGA5	protein_coding	776.582	0.0778536	0.821092	Not Deregulated
ENSG00000163069	SGCB	protein_coding	350.394	-0.141882	0.681337	Not Deregulated
ENSG00000163132	MSX1	protein_coding	64.5067	1.94358	4.94285e-07	Up
ENSG00000163359	COL6A3	protein_coding	4186.51	-1.77114	1.71029e-08	Down
ENSG00000163430	FSTL1	protein_coding	1265.49	0.0433704	0.831477	Not Deregulated
ENSG00000163520	FBLN2	protein_coding	17.4852	1.11227	0.00685748	Up
ENSG00000163661	PTX3	protein_coding	13.7615	0.713348	0.0679288	Not Deregulated
ENSG00000163710	PCOLCE2	protein_coding	509.441	-0.197747	0.388618	Not Deregulated
ENSG00000164136	IL15	protein_coding	3.72165	-0.37511	0.200113	Not Deregulated
ENSG00000164171	ITGA2	protein_coding	246.151	-0.373354	0.219706	Not Deregulated
ENSG00000164176	EDIL3	protein_coding	212.038	0.846347	0.000239716	Not Deregulated
ENSG00000164692	COL1A2	protein_coding	2546.56	-1.25675	0.000487882	Down
ENSG00000164932	CTHRC1	protein_coding	34.3919	0.145224	0.712488	Not Deregulated
ENSG00000164949	GEM	protein_coding	18.6758	-0.51906	0.220878	Not Deregulated
ENSG00000166033	HTRA1	protein_coding	362.22	0.167907	0.614413	Not Deregulated
ENSG00000166147	FBN1	protein_coding	2136.1	-0.126416	0.546615	Not Deregulated
ENSG00000166508	MCM7	protein_coding	2771.88	0.219924	0.42547	Not Deregulated
ENSG00000166794	PPIB	protein_coding	2644.31	0.32375	0.150051	Not Deregulated
ENSG00000167460	TPM4	protein_coding	4006.03	0.0062774	0.976132	Not Deregulated
ENSG00000168487	BMP1	protein_coding	336.03	0.247849	0.312842	Not Deregulated
ENSG00000168542	COL3A1	protein_coding	14033.3	0.153683	0.572341	Not Deregulated
ENSG00000170558	CDH2	protein_coding	1736.25	1.00304	0.000827399	Up
ENSG00000170624	SGCD	protein_coding	7.5909	0.0977808	0.810147	Not Deregulated
ENSG00000171812	COL8A2	protein_coding	6.28607	-0.165394	0.674445	Not Deregulated
ENSG00000171951	SCG2	protein_coding	34.1414	-0.268568	0.521244	Not Deregulated
ENSG00000172164	SNTB1	protein_coding	7.09779	0.103488	0.79726	Not Deregulated
ENSG00000172638	EFEMP2	protein_coding	40.6309	-0.124835	0.746678	Not Deregulated
ENSG00000176697	BDNF	protein_coding	813.349	-0.335635	0.2175	Not Deregulated
ENSG00000176788	BASP1	protein_coding	21.6259	0.168195	0.684938	Not Deregulated
ENSG00000177283	FZD8	protein_coding	719.224	-0.322653	0.216231	Not Deregulated
ENSG00000177606	JUN	protein_coding	4.36776	0.220594	0.533889	Not Deregulated
ENSG00000179163	FUCA1	protein_coding	80.5085	-0.188968	0.587627	Not Deregulated
ENSG00000180914	OXTR	protein_coding	22.8311	-0.269353	0.522563	Not Deregulated
ENSG00000182667	NTM	protein_coding	4.32653	-0.0746816	0.83083	Not Deregulated
ENSG00000186340	THBS2	protein_coding	14.5443	-0.985163	0.0203719	Not Deregulated
ENSG00000187498	COL4A1	protein_coding	2.92668	-0.0548851	0.845758	Not Deregulated
ENSG00000196569	LAMA2	protein_coding	79.8126	-0.425635	0.250123	Not Deregulated
ENSG00000196924	FLNA	protein_coding	7761.66	-0.0775428	0.783266	Not Deregulated
ENSG00000197614	MFAP5	protein_coding	6.62434	0.308514	0.362401	Not Deregulated
ENSG00000198467	TPM2	protein_coding	1490.18	0.325231	0.213533	Not Deregulated
ENSG00000198934	MAGEE1	protein_coding	39.2069	-0.914932	0.0237471	Not Deregulated
ENSG00000198959	TGM2	protein_coding	8.87631	-0.316892	0.446176	Not Deregulated
ENSG00000204262	COL5A2	protein_coding	9648.49	-0.658425	0.00812189	Not Deregulated
ENSG00000259207	ITGB3	protein_coding	38.6636	-0.673101	0.102171	Not Deregulated

## Sheet: EMT - TCGAvGTEx
ENSEMBL	SYMBOL	Description	baseMean	log2FoldChange	pvalue	DEG
ENSG00000006327	TNFRSF12A	protein_coding	3447.5	3.2881	5.82439e-93	Up
ENSG00000011422	PLAUR	protein_coding	1836.91	0.868403	2.11604e-11	Not Deregulated
ENSG00000011465	DCN	protein_coding	61835.8	-1.8173	1.33495e-23	Down
ENSG00000019549	SNAI2	protein_coding	996.515	-0.693502	7.84449e-05	Not Deregulated
ENSG00000026025	VIM	protein_coding	57335.4	-2.67661	7.81404e-112	Down
ENSG00000038427	VCAN	protein_coding	4409.72	3.72171	1.28266e-60	Up
ENSG00000041982	TNC	protein_coding	2435.94	1.82576	1.84346e-12	Up
ENSG00000042493	CAPG	protein_coding	5893.85	3.71683	8.31985e-190	Up
ENSG00000053747	LAMA3	protein_coding	3832.35	1.65558	2.56801e-15	Up
ENSG00000058085	LAMC2	protein_coding	5890.02	5.32949	1.7803e-306	Up
ENSG00000060718	COL11A1	protein_coding	2937.22	5.07026	8.34197e-69	Up
ENSG00000063660	GPC1	protein_coding	6076.53	-2.0286	3.695e-63	Down
ENSG00000069702	TGFBR3	protein_coding	6703.51	-3.59272	2.83042e-190	Down
ENSG00000070404	FSTL3	protein_coding	2221.68	-2.8832	5.43077e-89	Down
ENSG00000073008	PVR	protein_coding	1694.51	-0.704826	2.62557e-13	Not Deregulated
ENSG00000073712	FERMT2	protein_coding	3765.54	-0.562908	2.60059e-10	Not Deregulated
ENSG00000077942	FBLN1	protein_coding	12883.2	-2.46371	1.06023e-48	Down
ENSG00000080573	COL5A3	protein_coding	1174.66	-2.29637	2.33665e-30	Down
ENSG00000082781	ITGB5	protein_coding	8705.81	1.27693	6.14279e-31	Up
ENSG00000083444	PLOD1	protein_coding	8036.23	-0.368979	0.000159812	Not Deregulated
ENSG00000084636	COL16A1	protein_coding	12362.7	-4.10418	2.17739e-147	Down
ENSG00000085063	CD59	protein_coding	9668.15	0.267055	0.00419967	Not Deregulated
ENSG00000087245	MMP2	protein_coding	19412	-2.06697	5.73261e-31	Down
ENSG00000087494	PTHLH	protein_coding	70.9569	0.855022	0.568602	Not Deregulated
ENSG00000099860	GADD45B	protein_coding	3865.75	-2.19798	4.13288e-38	Down
ENSG00000100097	LGALS1	protein_coding	19071.8	-0.233148	0.0846538	Not Deregulated
ENSG00000100234	TIMP3	protein_coding	15178.9	-1.0788	4.45352e-08	Down
ENSG00000101335	MYL9	protein_coding	26042.7	-2.09469	1.36072e-58	Down
ENSG00000101825	MXRA5	protein_coding	7659.34	1.8608	3.42e-25	Up
ENSG00000102265	TIMP1	protein_coding	28033.7	-0.867083	7.9715e-11	Not Deregulated
ENSG00000102683	SGCG	protein_coding	73.0389	2.97929	3.19894e-30	Up
ENSG00000104332	SFRP1	protein_coding	2480.36	-1.78956	2.18599e-12	Down
ENSG00000105290	APLP1	protein_coding	1766.98	2.55126	3.11628e-31	Up
ENSG00000105329	TGFB1	protein_coding	2974.14	-1.20727	4.70762e-22	Down
ENSG00000105664	COMP	protein_coding	2034.47	5.11502	1.52517e-64	Up
ENSG00000105825	TFPI2	protein_coding	2049.1	-0.085193	0.738404	Not Deregulated
ENSG00000106333	PCOLCE	protein_coding	3624.01	-1.78231	1.60705e-30	Down
ENSG00000106366	SERPINE1	protein_coding	5037.1	-1.45102	1.06198e-09	Down
ENSG00000106397	PLOD3	protein_coding	3898.3	-0.589141	1.06102e-13	Not Deregulated
ENSG00000106483	SFRP4	protein_coding	5147.66	-0.865373	0.000244088	Not Deregulated
ENSG00000106484	MEST	protein_coding	7241.22	2.67114	8.05193e-61	Up
ENSG00000107796	ACTA2	protein_coding	9103	-1.35816	2.02754e-11	Down
ENSG00000107984	DKK1	protein_coding	43.2704	0.569845	0.109705	Not Deregulated
ENSG00000108821	COL1A1	protein_coding	202854	-1.74953	9.69713e-18	Down
ENSG00000109099	PMP22	protein_coding	3418.66	-1.85369	7.95606e-46	Down
ENSG00000109321	AREG	protein_coding	347.508	-0.834978	0.00445792	Not Deregulated
ENSG00000111341	MGP	protein_coding	7710.33	-2.05013	2.23428e-27	Down
ENSG00000111674	ENO2	protein_coding	2942.86	-0.412246	0.00561863	Not Deregulated
ENSG00000113083	LOX	protein_coding	1947.06	1.24133	7.65729e-11	Up
ENSG00000113140	SPARC	protein_coding	63671.4	0.735337	3.4137e-06	Not Deregulated
ENSG00000113361	CDH6	protein_coding	6763.8	5.3118	1.67867e-138	Up
ENSG00000113657	DPYSL3	protein_coding	17247	-0.430179	0.00332504	Not Deregulated
ENSG00000113721	PDGFRB	protein_coding	10008.6	-4.12726	4.26932e-170	Down
ENSG00000114251	WNT5A	protein_coding	1589.21	-0.60385	8.61543e-05	Not Deregulated
ENSG00000115414	FN1	protein_coding	67501.8	0.946398	8.69861e-06	Not Deregulated
ENSG00000115457	IGFBP2	protein_coding	40104.9	1.36167	4.38605e-19	Up
ENSG00000115738	ID2	protein_coding	5131.98	-1.69929	1.10874e-38	Down
ENSG00000115884	SDC1	protein_coding	3089.51	3.44052	1.59943e-80	Up
ENSG00000115935	WIPF1	protein_coding	1863.76	0.0191463	0.855867	Not Deregulated
ENSG00000116132	PRRX1	protein_coding	2242.84	-0.586459	0.00615765	Not Deregulated
ENSG00000116157	GPX7	protein_coding	1366.58	1.56311	4.18162e-41	Up
ENSG00000116260	QSOX1	protein_coding	15842.9	-1.27415	3.86115e-39	Down
ENSG00000116717	GADD45A	protein_coding	2486.41	-0.641909	2.15672e-07	Not Deregulated
ENSG00000117152	RGS4	protein_coding	512.101	2.21212	5.65375e-25	Up
ENSG00000117385	P3H1	protein_coding	2664.45	-1.12649	2.04176e-30	Down
ENSG00000118523	CCN2	protein_coding	9035.15	-0.0724066	0.697978	Not Deregulated
ENSG00000120708	TGFBI	protein_coding	7397.22	2.07682	1.51479e-34	Up
ENSG00000122176	FMOD	protein_coding	10175.7	-1.48721	1.79727e-24	Down
ENSG00000122218	COPA	protein_coding	13680.9	0.104306	0.0652087	Not Deregulated
ENSG00000122641	INHBA	protein_coding	1338.66	1.9862	4.36667e-18	Up
ENSG00000122786	CALD1	protein_coding	24191.1	-1.63242	8.72068e-46	Down
ENSG00000123384	LRP1	protein_coding	30415	-3.83122	1.38856e-182	Down
ENSG00000124145	SDC4	protein_coding	10301.8	2.01701	2.09299e-63	Up
ENSG00000124225	PMEPA1	protein_coding	2911.96	0.180185	0.263763	Not Deregulated
ENSG00000124875	CXCL6	protein_coding	117.861	5.11051	1.23032e-64	Up
ENSG00000128595	CALU	protein_coding	11770	1.2339	2.87639e-56	Up
ENSG00000129038	LOXL1	protein_coding	2408.93	0.248514	0.0887335	Not Deregulated
ENSG00000130635	COL5A1	protein_coding	17029.8	-1.99019	1.20673e-22	Down
ENSG00000130821	SLC6A8	protein_coding	3263.02	-0.271201	0.0756624	Not Deregulated
ENSG00000131435	PDLIM4	protein_coding	2258.33	-0.99857	6.66544e-12	Not Deregulated
ENSG00000132031	MATN3	protein_coding	151.38	1.58554	8.47874e-17	Up
ENSG00000132561	MATN2	protein_coding	7343.28	-1.51057	2.8864e-25	Down
ENSG00000133110	POSTN	protein_coding	5823.99	5.64556	1.91313e-83	Up
ENSG00000134013	LOXL2	protein_coding	2006.37	-0.515472	0.000737271	Not Deregulated
ENSG00000134871	COL4A2	protein_coding	16177	-0.922147	5.7975e-13	Not Deregulated
ENSG00000135318	NT5E	protein_coding	2249.21	-0.593818	0.00129643	Not Deregulated
ENSG00000135862	LAMC1	protein_coding	15369.9	0.281192	0.00430865	Not Deregulated
ENSG00000135919	SERPINE2	protein_coding	5113.89	-2.00715	3.07988e-24	Down
ENSG00000136244	IL6	protein_coding	138.121	-0.485972	0.928269	Not Deregulated
ENSG00000137801	THBS1	protein_coding	13763	-1.67159	7.14076e-22	Down
ENSG00000138448	ITGAV	protein_coding	7322.39	0.615342	6.35167e-09	Not Deregulated
ENSG00000138685	FGF2	protein_coding	654.902	-3.28535	5.28378e-90	Down
ENSG00000138829	FBN2	protein_coding	825.708	2.2362	6.89871e-18	Up
ENSG00000139278	GLIPR1	protein_coding	974.163	-0.125319	0.311575	Not Deregulated
ENSG00000139329	LUM	protein_coding	18442.4	1.30796	9.28556e-09	Up
ENSG00000140416	TPM1	protein_coding	10244.8	-0.89058	9.79221e-16	Not Deregulated
ENSG00000140937	CDH11	protein_coding	7666.06	-2.27541	2.73931e-40	Down
ENSG00000141753	IGFBP4	protein_coding	41575.9	-3.90771	8.56678e-191	Down
ENSG00000142173	COL6A2	protein_coding	48255.8	-3.74292	5.183e-121	Down
ENSG00000142227	EMP3	protein_coding	1966.27	-1.05358	6.63446e-19	Down
ENSG00000142871	CCN1	protein_coding	8575.81	-0.896141	1.98181e-06	Not Deregulated
ENSG00000143369	ECM1	protein_coding	1289.97	-0.836086	4.37626e-06	Not Deregulated
ENSG00000143878	RHOB	protein_coding	17104	-3.38924	2.62691e-148	Down
ENSG00000145147	SLIT2	protein_coding	1151.96	0.25661	0.112578	Not Deregulated
ENSG00000149257	SERPINH1	protein_coding	18851	-0.0544268	0.662648	Not Deregulated
ENSG00000149591	TAGLN	protein_coding	16540.1	-1.38529	8.54469e-14	Down
ENSG00000149968	MMP3	protein_coding	21.6517	1.27986	0.00115181	Up
ENSG00000150093	ITGB1	protein_coding	14470.5	1.81063	1.88683e-72	Up
ENSG00000150630	VEGFC	protein_coding	467.682	-0.915201	1.67073e-09	Not Deregulated
ENSG00000152377	SPOCK1	protein_coding	586.808	-0.0115092	0.00030508	Not Deregulated
ENSG00000152661	GJA1	protein_coding	5273.22	1.02639	2.3041e-09	Up
ENSG00000152952	PLOD2	protein_coding	5154.3	1.86454	2.24259e-49	Up
ENSG00000153071	DAB2	protein_coding	2923.94	-1.11189	2.91795e-22	Down
ENSG00000154096	THY1	protein_coding	6121.66	2.79205	1.50717e-50	Up
ENSG00000154175	ABI3BP	protein_coding	2412.21	-3.24113	2.42907e-54	Down
ENSG00000161638	ITGA5	protein_coding	3913.78	-1.84046	1.39824e-37	Down
ENSG00000162692	VCAM1	protein_coding	2208.26	0.386593	0.0442879	Not Deregulated
ENSG00000163069	SGCB	protein_coding	2304.83	-0.235877	0.00960905	Not Deregulated
ENSG00000163132	MSX1	protein_coding	1192.49	1.458	3.942e-08	Up
ENSG00000163430	FSTL1	protein_coding	10902.4	-0.475427	0.000391646	Not Deregulated
ENSG00000163520	FBLN2	protein_coding	1990.85	1.0087	5.26882e-06	Up
ENSG00000163661	PTX3	protein_coding	589.378	3.22118	1.43347e-50	Up
ENSG00000163710	PCOLCE2	protein_coding	192.123	-0.53842	0.0044361	Not Deregulated
ENSG00000163739	CXCL1	protein_coding	686.91	3.12117	3.03161e-29	Up
ENSG00000164136	IL15	protein_coding	382.334	1.94214	3.32024e-29	Up
ENSG00000164171	ITGA2	protein_coding	421.98	1.29173	4.75065e-19	Up
ENSG00000164176	EDIL3	protein_coding	932.54	-0.148718	0.447371	Not Deregulated
ENSG00000164761	TNFRSF11B	protein_coding	707.114	5.15472	7.31861e-109	Up
ENSG00000164932	CTHRC1	protein_coding	2848.09	4.86448	1.04228e-137	Up
ENSG00000164949	GEM	protein_coding	786.385	-1.97238	5.54445e-25	Down
ENSG00000166033	HTRA1	protein_coding	13050.9	-1.54583	1.62358e-28	Down
ENSG00000166508	MCM7	protein_coding	7332.7	0.701396	6.52097e-17	Not Deregulated
ENSG00000166741	NNMT	protein_coding	4825.71	1.69362	2.16714e-14	Up
ENSG00000166825	ANPEP	protein_coding	2843.04	1.59733	1.37171e-09	Up
ENSG00000166923	GREM1	protein_coding	398.668	3.64394	1.20699e-35	Up
ENSG00000167460	TPM4	protein_coding	57432.6	1.0089	7.66327e-26	Up
ENSG00000168487	BMP1	protein_coding	3352.34	-1.52513	2.93944e-44	Down
ENSG00000168542	COL3A1	protein_coding	74723.3	1.48675	2.72185e-13	Up
ENSG00000169429	CXCL8	protein_coding	1068.09	2.64528	4.95115e-22	Up
ENSG00000170558	CDH2	protein_coding	2971.69	2.31084	3.12563e-27	Up
ENSG00000171812	COL8A2	protein_coding	1265.13	0.826364	4.98143e-07	Not Deregulated
ENSG00000171951	SCG2	protein_coding	400.811	-0.122765	0.659147	Not Deregulated
ENSG00000172061	LRRC15	protein_coding	708.739	3.51594	1.28138e-26	Up
ENSG00000172164	SNTB1	protein_coding	1538.8	2.46044	3.68095e-66	Up
ENSG00000172638	EFEMP2	protein_coding	6149.57	-1.14576	7.3314e-26	Down
ENSG00000176692	FOXC2	protein_coding	46.4964	-3.34632	1.64797e-36	Down
ENSG00000176697	BDNF	protein_coding	84.6547	0.0615047	0.761137	Not Deregulated
ENSG00000176788	BASP1	protein_coding	2375.01	-0.675162	5.48427e-05	Not Deregulated
ENSG00000177606	JUN	protein_coding	19116.5	-1.6006	9.5101e-36	Down
ENSG00000179163	FUCA1	protein_coding	2499.54	1.01108	1.19505e-38	Up
ENSG00000180447	GAS1	protein_coding	4801.56	-0.859753	3.32807e-08	Not Deregulated
ENSG00000182492	BGN	protein_coding	18826.2	-0.831156	5.5956e-06	Not Deregulated
ENSG00000182985	CADM1	protein_coding	3503.04	2.48104	1.40519e-90	Up
ENSG00000184347	SLIT3	protein_coding	3010.4	-2.55389	3.58842e-39	Down
ENSG00000187498	COL4A1	protein_coding	11400.8	0.269614	0.0488805	Not Deregulated
ENSG00000196924	FLNA	protein_coding	75614.9	-2.29313	6.48133e-75	Down
ENSG00000197614	MFAP5	protein_coding	1879.43	4.42388	1.64801e-49	Up
ENSG00000198467	TPM2	protein_coding	13059.8	-1.82351	2.26963e-43	Down
ENSG00000198934	MAGEE1	protein_coding	323.944	-1.70051	1.90421e-46	Down
ENSG00000198959	TGM2	protein_coding	10623.2	-0.618427	0.00265062	Not Deregulated
ENSG00000204262	COL5A2	protein_coding	8170.22	1.52118	6.90516e-15	Up
ENSG00000259207	ITGB3	protein_coding	608.814	0.805739	0.000185634	Not Deregulated

## Sheet: WNT - Resistant Cell Lines
ENSEMBL	SYMBOL	Description	baseMean	log2FoldChange	pvalue	DEG
ENSG00000004975	DVL2	protein_coding	490.687	0.0247311	0.916123	Not Deregulated
ENSG00000055130	CUL1	protein_coding	2023.82	0.074561	0.709782	Not Deregulated
ENSG00000081059	TCF7	protein_coding	314.598	-0.0296806	0.901283	Not Deregulated
ENSG00000101384	JAG1	protein_coding	1358.18	0.142941	0.682308	Not Deregulated
ENSG00000103126	AXIN1	protein_coding	547.095	0.357965	0.153221	Not Deregulated
ENSG00000107984	DKK1	protein_coding	269.552	-0.317109	0.387975	Not Deregulated
ENSG00000108773	KAT2A	protein_coding	486.116	0.189565	0.44586	Not Deregulated
ENSG00000108840	HDAC5	protein_coding	562.176	-0.0655477	0.793493	Not Deregulated
ENSG00000111186	WNT5B	protein_coding	1052.35	0.360523	0.0994899	Not Deregulated
ENSG00000112033	PPARD	protein_coding	1101.9	-0.292608	0.299057	Not Deregulated
ENSG00000118971	CCND2	protein_coding	8209.07	-0.721309	0.0291513	Not Deregulated
ENSG00000127955	GNAI1	protein_coding	342.285	0.888988	0.0268763	Not Deregulated
ENSG00000133961	NUMB	protein_coding	1301.65	0.136087	0.628347	Not Deregulated
ENSG00000136997	MYC	protein_coding	1383.96	0.239318	0.380977	Not Deregulated
ENSG00000140807	NKD1	protein_coding	121.726	-0.474672	0.142098	Not Deregulated
ENSG00000141510	TP53	protein_coding	784.867	0.0728166	0.802101	Not Deregulated
ENSG00000143801	PSEN2	protein_coding	406.716	0.3438	0.165135	Not Deregulated
ENSG00000145604	SKP2	protein_coding	1261.71	0.189205	0.374337	Not Deregulated
ENSG00000148400	NOTCH1	protein_coding	488.158	0.149079	0.549811	Not Deregulated
ENSG00000151694	ADAM17	protein_coding	943.908	-0.231971	0.248945	Not Deregulated
ENSG00000157240	FZD1	protein_coding	14.0467	-0.132824	0.751951	Not Deregulated
ENSG00000161021	MAML1	protein_coding	882.908	0.164487	0.453027	Not Deregulated
ENSG00000162736	NCSTN	protein_coding	1044.85	-0.0171512	0.931913	Not Deregulated
ENSG00000163517	HDAC11	protein_coding	60.5173	0.0463375	0.898317	Not Deregulated
ENSG00000164683	HEY1	protein_coding	243.696	-2.02329	7.50251e-14	Down
ENSG00000165879	FRAT1	protein_coding	22.1079	-0.303646	0.467634	Not Deregulated
ENSG00000168036	CTNNB1	protein_coding	3688.72	0.063053	0.750165	Not Deregulated
ENSG00000168214	RBPJ	protein_coding	1637.27	-0.00372753	0.985006	Not Deregulated
ENSG00000168646	AXIN2	protein_coding	179.868	0.508718	0.0659108	Not Deregulated
ENSG00000177283	FZD8	protein_coding	719.224	-0.322653	0.216231	Not Deregulated
ENSG00000184916	JAG2	protein_coding	339.235	0.435125	0.0714448	Not Deregulated
ENSG00000185920	PTCH1	protein_coding	1422.63	-0.0934238	0.64313	Not Deregulated
ENSG00000196498	NCOR2	protein_coding	3197.65	0.39558	0.0992001	Not Deregulated
ENSG00000196591	HDAC2	protein_coding	1453.06	0.0586726	0.817384	Not Deregulated
ENSG00000198719	DLL1	protein_coding	20.6074	0.637243	0.126964	Not Deregulated
ENSG00000204301	NOTCH4	protein_coding	17.9668	-0.775979	0.067923	Not Deregulated
ENSG00000213923	CSNK1E	protein_coding	1210.63	0.169268	0.466858	Not Deregulated

## Sheet: WNT - TCGAvGTEx
ENSEMBL	SYMBOL	Description	baseMean	log2FoldChange	pvalue	DEG
ENSG00000004975	DVL2	protein_coding	2947.9	-1.40009	3.31052e-78	Down
ENSG00000081059	TCF7	protein_coding	1076.48	1.72495	2.21708e-36	Up
ENSG00000101384	JAG1	protein_coding	3840.25	-0.682649	1.94075e-07	Not Deregulated
ENSG00000103126	AXIN1	protein_coding	2641.81	-0.308882	2.29857e-05	Not Deregulated
ENSG00000104371	DKK4	protein_coding	6.67086	6.2587	4.97892e-29	Up
ENSG00000107984	DKK1	protein_coding	43.2704	0.569845	0.109705	Not Deregulated
ENSG00000108773	KAT2A	protein_coding	8020.76	-3.18156	1.42674e-289	Down
ENSG00000111186	WNT5B	protein_coding	435.857	-1.10407	8.26593e-08	Down
ENSG00000112033	PPARD	protein_coding	3592.63	-1.79414	2.49836e-112	Down
ENSG00000115596	WNT6	protein_coding	560.834	-0.988403	6.06479e-06	Not Deregulated
ENSG00000118971	CCND2	protein_coding	3504.25	-0.952247	2.95346e-14	Not Deregulated
ENSG00000127955	GNAI1	protein_coding	1423.63	-0.837858	9.39369e-13	Not Deregulated
ENSG00000135547	HEY2	protein_coding	1430.41	0.248531	0.142791	Not Deregulated
ENSG00000136997	MYC	protein_coding	6877.03	-1.12583	4.95248e-15	Down
ENSG00000138795	LEF1	protein_coding	1408.14	2.40006	5.28684e-45	Up
ENSG00000140807	NKD1	protein_coding	1140.57	-0.701246	3.68079e-24	Not Deregulated
ENSG00000141510	TP53	protein_coding	5488.62	-0.0458343	0.743394	Not Deregulated
ENSG00000143801	PSEN2	protein_coding	588.037	-5.23584	0	Down
ENSG00000145604	SKP2	protein_coding	1922.49	1.19439	4.60361e-36	Up
ENSG00000151694	ADAM17	protein_coding	2023.58	1.22169	3.71376e-49	Up
ENSG00000157240	FZD1	protein_coding	2341.74	-0.773564	6.75787e-10	Not Deregulated
ENSG00000161021	MAML1	protein_coding	4082.8	-1.19045	5.99657e-59	Down
ENSG00000162736	NCSTN	protein_coding	8228.99	-0.259077	6.63893e-05	Not Deregulated
ENSG00000163517	HDAC11	protein_coding	1501.71	-0.104372	0.247181	Not Deregulated
ENSG00000164683	HEY1	protein_coding	235.245	0.3062	0.11132	Not Deregulated
ENSG00000165879	FRAT1	protein_coding	335.514	0.0842098	0.424336	Not Deregulated
ENSG00000168036	CTNNB1	protein_coding	19806.9	0.360547	1.39693e-07	Not Deregulated
ENSG00000184916	JAG2	protein_coding	1276.96	0.115391	0.404063	Not Deregulated
ENSG00000196498	NCOR2	protein_coding	17970.6	-2.64865	1.9594e-109	Down
ENSG00000196591	HDAC2	protein_coding	6696.78	1.28793	3.03013e-52	Up
ENSG00000198719	DLL1	protein_coding	334.939	-1.7604	3.67152e-21	Down
ENSG00000204301	NOTCH4	protein_coding	929.673	-2.31067	1.57728e-96	Down
ENSG00000213923	CSNK1E	protein_coding	5505.36	-2.66049	3.72108e-237	Down
