# Supplementary material for: The Role of MNX1–AS1 in Ovarian Cancer Resistance and Tumor Progression via RNA–RNA Interactions
Source: Int J Mol Sci. 2026 Apr 11;27(8):3428. doi: 10.3390/ijms27083428 (PMC13116493; doi:10.3390/ijms27083428)
Supplement: Supplementary file 1 [file ijms-27-03428-s001.zip › Supplementary_Table_2.xlsx]

## Sheet: sheets
General				DEGs			Spearman Correlation
ENSEMBL	SYMBOL	Description	Status	log2FoldChange	P.value	FDR	rho	FDR
ENSG00000005102	MEOX1	protein_coding	Up Regulated	3.8479	1.86e-38	8.14e-38	0.199941	4.77e-07
ENSG00000008086	CDKL5	protein_coding	Down Regulated	-1.28436	2.33e-44	1.14e-43	-0.317645	2.82e-16
ENSG00000008394	MGST1	protein_coding	Up Regulated	3.28654	7.95e-54	4.59e-53	0.321127	1.3e-16
ENSG00000008735	MAPK8IP2	protein_coding	Down Regulated	-3.07582	4.69e-54	2.72e-53	-0.096191	0.0208008
ENSG00000011465	DCN	protein_coding	Down Regulated	-1.8173	1.33e-23	4.28e-23	-0.37432	3.39e-22
ENSG00000018408	WWTR1	protein_coding	Down Regulated	-1.01999	2.77e-34	1.12e-33	-0.116173	0.00466423
ENSG00000020633	RUNX3	protein_coding	Up Regulated	3.79407	3.96e-66	2.77e-65	0.361216	9.63e-21
ENSG00000021645	NRXN3	protein_coding	Up Regulated	1.39055	8.9e-11	1.98e-10	0.183399	4.3e-06
ENSG00000034971	MYOC	protein_coding	Down Regulated	-2.27128	6.68e-14	1.65e-13	-0.18782	2.43e-06
ENSG00000038945	MSR1	protein_coding	Up Regulated	3.88892	5.68e-109	6.81e-108	0.253777	9.65e-11
ENSG00000060718	COL11A1	protein_coding	Up Regulated	5.07026	8.34e-69	6.09e-68	0.0593022	0.169996
ENSG00000064218	DMRT3	protein_coding	Up Regulated	3.64324	9.61e-30	3.52e-29	0.390416	5.34e-24
ENSG00000086205	FOLH1	protein_coding	Up Regulated	3.27831	2.85e-79	2.39e-78	0.118833	0.00374443
ENSG00000092421	SEMA6A	protein_coding	Down Regulated	-3.25352	8.98e-60	5.68e-59	-0.331479	1.24e-17
ENSG00000099822	HCN2	protein_coding	Up Regulated	1.45609	0.158377	0.187106	0.330195	1.67e-17
ENSG00000101670	LIPG	protein_coding	Up Regulated	3.03973	9.81e-46	4.92e-45	0.212454	7.92e-08
ENSG00000102383	ZDHHC15	protein_coding	Down Regulated	-1.45652	1.25e-16	3.35e-16	-0.320289	1.57e-16
ENSG00000104044	OCA2	protein_coding	Up Regulated	1.24414	1.16e-09	2.47e-09	0.176953	9.58e-06
ENSG00000106078	COBL	protein_coding	Up Regulated	1.72622	2.01e-27	7.02e-27	0.239252	1.18e-09
ENSG00000106484	MEST	protein_coding	Up Regulated	2.67114	8.05e-61	5.18e-60	0.299082	1.54e-14
ENSG00000109158	GABRA4	protein_coding	Down Regulated	-1.40729	0.00851644	0.0121817	-0.088447	0.0347161
ENSG00000109738	GLRB	protein_coding	Up Regulated	2.17684	1.07e-56	6.48e-56	0.277053	1.29e-12
ENSG00000110723	EXPH5	protein_coding	Up Regulated	2.52271	2.56e-89	2.44e-88	0.370898	8.23e-22
ENSG00000111199	TRPV4	protein_coding	Up Regulated	2.21447	8.58e-42	4e-41	0.347	3.18e-19
ENSG00000113389	NPR3	protein_coding	Up Regulated	1.01645	4.45e-06	8.09e-06	-6.74e-05	0.998821
ENSG00000113578	FGF1	protein_coding	Up Regulated	2.64559	3.29e-41	1.52e-40	0.0411839	0.354424
ENSG00000113721	PDGFRB	protein_coding	Down Regulated	-4.12726	4.27e-170	9.58e-169	-0.313504	7.04e-16
ENSG00000115461	IGFBP5	protein_coding	Down Regulated	-4.90112	1.75e-176	4.19e-175	-0.305519	3.96e-15
ENSG00000115616	SLC9A2	protein_coding	Up Regulated	6.91545	5.72e-194	1.6e-192	0.283764	3.48e-13
ENSG00000115738	ID2	protein_coding	Down Regulated	-1.69929	1.11e-38	4.88e-38	-0.288156	1.44e-13
ENSG00000116544	DLGAP3	protein_coding	Up Regulated	2.67256	1.73e-37	7.45e-37	0.320519	1.49e-16
ENSG00000120094	HOXB1	protein_coding	Up Regulated	3.27516	3.64e-14	9.06e-14	0.217966	3.48e-08
ENSG00000121858	TNFSF10	protein_coding	Up Regulated	2.15739	3.67e-35	1.5e-34	0.294856	3.7e-14
ENSG00000124942	AHNAK	protein_coding	Down Regulated	-1.00413	1.76e-20	5.2e-20	-0.326387	3.97e-17
ENSG00000126107	HECTD3	protein_coding	Down Regulated	-1.26373	4.13e-71	3.11e-70	0.0122434	0.799506
ENSG00000128591	FLNC	protein_coding	Down Regulated	-2.80219	1.43e-40	6.52e-40	-0.276494	1.44e-12
ENSG00000130528	HRC	protein_coding	Down Regulated	-5.01599	5.55e-130	8.45e-129	-0.259462	3.48e-11
ENSG00000130675	MNX1	protein_coding	Up Regulated	2.28912	0.000210236	0.000345417	0.55102	6.05e-51
ENSG00000131016	AKAP12	protein_coding	Down Regulated	-2.95989	3.3e-68	2.38e-67	-0.323987	6.89e-17
ENSG00000132321	IQCA1	protein_coding	Up Regulated	1.69549	1.73e-31	6.58e-31	0.109305	0.00803667
ENSG00000133639	BTG1	protein_coding	Down Regulated	-1.04863	1.06e-41	4.94e-41	-0.266917	8.82e-12
ENSG00000133687	TMTC1	protein_coding	Up Regulated	1.2934	3.36e-15	8.62e-15	0.056525	0.192753
ENSG00000135919	SERPINE2	protein_coding	Down Regulated	-2.00715	3.08e-24	1e-23	-0.216625	4.26e-08
ENSG00000137801	THBS1	protein_coding	Down Regulated	-1.67159	7.14e-22	2.19e-21	-0.156814	9.83e-05
ENSG00000137872	SEMA6D	protein_coding	Down Regulated	-1.80385	7.38e-38	3.2e-37	-0.353912	5.85e-20
ENSG00000138722	MMRN1	protein_coding	Down Regulated	-1.76641	2.98e-12	6.97e-12	-0.275277	1.82e-12
ENSG00000139209	SLC38A4	protein_coding	Up Regulated	2.99642	5.33e-46	2.69e-45	0.0938624	0.0243496
ENSG00000139329	LUM	protein_coding	Up Regulated	1.30796	9.29e-09	1.91e-08	-0.213926	6.38e-08
ENSG00000140090	SLC24A4	protein_coding	Down Regulated	-2.05605	7.42e-37	3.15e-36	-0.309662	1.63e-15
ENSG00000140470	ADAMTS17	protein_coding	Down Regulated	-1.62649	7.67e-27	2.64e-26	-0.125058	0.00220244
ENSG00000140600	SH3GL3	protein_coding	Up Regulated	2.70408	9.77e-36	4.05e-35	0.245722	3.94e-10
ENSG00000143013	LMO4	protein_coding	Up Regulated	1.55268	1.2e-59	7.55e-59	0.265669	1.12e-11
ENSG00000143320	CRABP2	protein_coding	Up Regulated	5.99683	1.05e-268	5.8e-267	0.368957	1.37e-21
ENSG00000145526	CDH18	protein_coding	Up Regulated	5.75431	1.77e-48	9.3e-48	0.106362	0.0100397
ENSG00000146072	TNFRSF21	protein_coding	Up Regulated	1.65984	1.71e-45	8.56e-45	0.401475	3.76e-25
ENSG00000148154	UGCG	protein_coding	Up Regulated	1.1807	1.12e-35	4.62e-35	0.151286	0.000177595
ENSG00000148677	ANKRD1	protein_coding	Up Regulated	1.75012	0.00865478	0.0123737	0.0427284	0.335524
ENSG00000149131	SERPING1	protein_coding	Down Regulated	-2.78666	2.67e-131	4.13e-130	-0.237188	1.65e-09
ENSG00000149596	JPH2	protein_coding	Down Regulated	-1.91283	4.39e-18	1.22e-17	-0.080342	0.0569306
ENSG00000151012	SLC7A11	protein_coding	Up Regulated	2.04233	6.96e-23	2.19e-22	0.201165	4.02e-07
ENSG00000151090	THRB	protein_coding	Up Regulated	1.90948	2.3e-34	9.3e-34	0.156458	0.000102192
ENSG00000151967	SCHIP1	protein_coding	Up Regulated	3.27456	1.41e-83	1.26e-82	0.199189	5.29e-07
ENSG00000152217	SETBP1	protein_coding	Down Regulated	-2.0839	8.94e-51	4.91e-50	-0.279847	7.52e-13
ENSG00000152932	RAB3C	protein_coding	Down Regulated	-2.26063	4.05e-14	1.01e-13	-0.277352	1.22e-12
ENSG00000152977	ZIC1	protein_coding	Up Regulated	4.38042	3.1e-25	1.03e-24	0.133583	0.00102284
ENSG00000153233	PTPRR	protein_coding	Up Regulated	4.38291	1.43e-55	8.5e-55	0.234684	2.5e-09
ENSG00000154165	GPR15	protein_coding	Up Regulated	1.65292	1.67e-07	3.26e-07	0.00669131	0.891875
ENSG00000154654	NCAM2	protein_coding	Up Regulated	1.3231	9.97e-09	2.04e-08	-0.113016	0.00601507
ENSG00000154930	ACSS1	protein_coding	Down Regulated	-1.58368	3.34e-36	1.4e-35	-0.217741	3.6e-08
ENSG00000157570	TSPAN18	protein_coding	Down Regulated	-1.51052	5.4e-18	1.5e-17	-0.0951256	0.0223611
ENSG00000158089	GALNT14	protein_coding	Up Regulated	4.90196	2.14e-130	3.27e-129	0.313989	6.32e-16
ENSG00000162458	FBLIM1	protein_coding	Down Regulated	-1.4578	7.38e-32	2.83e-31	-0.166726	3.24e-05
ENSG00000162849	KIF26B	protein_coding	Up Regulated	3.18343	1.2e-58	7.45e-58	0.24993	1.9e-10
ENSG00000162944	RFTN2	protein_coding	Down Regulated	-2.15034	4.38e-75	3.47e-74	-0.322189	1.03e-16
ENSG00000163053	SLC16A14	protein_coding	Down Regulated	-1.18805	6.44e-20	1.89e-19	-0.270316	4.67e-12
ENSG00000163075	CFAP221	protein_coding	Up Regulated	2.31631	7.71e-26	2.6e-25	0.16773	2.88e-05
ENSG00000163132	MSX1	protein_coding	Up Regulated	1.458	3.94e-08	7.89e-08	0.29067	8.7e-14
ENSG00000163395	IGFN1	protein_coding	Down Regulated	-2.89024	2.24e-17	6.13e-17	-0.236329	1.91e-09
ENSG00000163545	NUAK2	protein_coding	Up Regulated	2.91455	1.9e-144	3.37e-143	0.326483	3.89e-17
ENSG00000164199	ADGRV1	protein_coding	Up Regulated	2.71351	1.6e-32	6.21e-32	0.053958	0.215576
ENSG00000164796	CSMD3	protein_coding	Up Regulated	2.80806	1.86e-16	4.96e-16	0.0398044	0.372092
ENSG00000165092	ALDH1A1	protein_coding	Down Regulated	-2.12789	7.48e-40	3.37e-39	-0.286948	1.84e-13
ENSG00000168081	PNOC	protein_coding	Up Regulated	5.85133	2.03e-89	1.94e-88	0.195491	8.78e-07
ENSG00000168672	LRATD2	protein_coding	Up Regulated	3.58087	1.14e-209	3.62e-208	0.281735	5.19e-13
ENSG00000169083	AR	protein_coding	Down Regulated	-1.33245	5.29e-13	1.27e-12	-0.106193	0.0101636
ENSG00000169169	CPT1C	protein_coding	Down Regulated	-1.44937	7.73e-16	2.02e-15	-0.195694	8.54e-07
ENSG00000170579	DLGAP1	protein_coding	Up Regulated	1.81888	1.27e-15	3.3e-15	0.0651357	0.128798
ENSG00000171766	GATM	protein_coding	Down Regulated	-2.72951	1.61e-63	1.08e-62	-0.323529	7.63e-17
ENSG00000173626	TRAPPC3L	protein_coding	Up Regulated	2.75152	7e-10	1.5e-09	0.0167324	0.723835
ENSG00000174482	LINGO2	protein_coding	Up Regulated	1.82037	3.92e-09	8.17e-09	-0.0980548	0.0182919
ENSG00000174672	BRSK2	protein_coding	Down Regulated	-2.15475	5.54e-35	2.26e-34	-0.0556741	0.200073
ENSG00000174963	ZIC4	protein_coding	Up Regulated	4.60264	1.11e-24	3.67e-24	0.220566	2.34e-08
ENSG00000175093	SPSB4	protein_coding	Up Regulated	3.48992	2.48e-33	9.81e-33	0.225502	1.09e-08
ENSG00000176595	KBTBD11	protein_coding	Down Regulated	-1.41535	1.48e-13	3.61e-13	-0.148031	0.000248811
ENSG00000178104	PDE4DIP	protein_coding	Up Regulated	1.77258	5.68e-79	4.75e-78	0.281307	5.65e-13
ENSG00000179399	GPC5	protein_coding	Up Regulated	2.11457	8.21e-16	2.14e-15	0.0221374	0.634514
ENSG00000181392	SYNE4	protein_coding	Up Regulated	3.33219	2.27e-148	4.17e-147	0.384913	2.15e-23
ENSG00000181467	RAP2B	protein_coding	Up Regulated	1.40538	7.41e-51	4.08e-50	0.306528	3.2e-15
ENSG00000182718	ANXA2	protein_coding	Up Regulated	2.72651	4.6e-154	8.91e-153	0.215696	4.9e-08
ENSG00000182771	GRID1	protein_coding	Down Regulated	-1.78043	8.4e-18	2.32e-17	-0.246317	3.55e-10
ENSG00000184408	KCND2	protein_coding	Up Regulated	1.20453	1.3e-14	3.29e-14	0.0195757	0.676992
ENSG00000184828	ZBTB7C	protein_coding	Up Regulated	1.04241	9.68e-13	2.3e-12	0.304568	4.87e-15
ENSG00000186462	NAP1L2	protein_coding	Down Regulated	-1.52583	3.43e-19	9.85e-19	-0.295785	3.06e-14
ENSG00000186481	ANKRD20A5P	transcribed_unprocessed_pseudogene	Up Regulated	1.11371	3.26e-06	5.97e-06	0.00652865	0.894461
ENSG00000196557	CACNA1H	protein_coding	Down Regulated	-7.4432	0	0	-0.235745	2.1e-09
ENSG00000198010	DLGAP2	protein_coding	Down Regulated	-1.49347	3.53e-10	7.67e-10	-0.225732	1.05e-08
ENSG00000198153	ZNF849P	unprocessed_pseudogene	Up Regulated	3.92881	4.72e-90	4.55e-89	0.188821	2.14e-06
ENSG00000215237		transcribed_unprocessed_pseudogene	Up Regulated	1.37851	3.87e-14	9.61e-14	0.0698246	0.101458
ENSG00000223662	SAMSN1-AS1	lncRNA	Up Regulated	2.95538	8.27e-12	1.91e-11	0.118959	0.00370514
ENSG00000224127		lncRNA	Up Regulated	2.09047	0.0083285	0.0119248	0.00587536	0.905326
ENSG00000224326		lncRNA	Up Regulated	2.82928	1.23e-07	2.41e-07	0.232383	3.63e-09
ENSG00000225689		lncRNA	Up Regulated	1.24727	2.94e-05	5.11e-05	-0.0579898	0.180397
ENSG00000226797		lncRNA	Up Regulated	1.70443	5.34e-08	1.06e-07	0.124558	0.00230096
ENSG00000226925	IL1R1-AS1	lncRNA	Up Regulated	2.56498	5.55e-09	1.15e-08	0.0986811	0.0174959
ENSG00000226935	LINC00161	lncRNA	Down Regulated	-1.80895	1.41e-08	2.87e-08	-0.16599	3.52e-05
ENSG00000227292		lncRNA	Up Regulated	3.07738	3.36e-14	8.37e-14	0.071202	0.0944008
ENSG00000227308	LINC02832	lncRNA	Up Regulated	1.06516	0.000180676	0.000298388	0.141217	0.000493308
ENSG00000228108	SPTBN1-AS1	lncRNA	Up Regulated	1.30838	0.000671088	0.00106385	0.0604318	0.161308
ENSG00000228842	PCDH9-AS2	lncRNA	Up Regulated	1.12756	0.149859	0.177904	0.120725	0.0031964
ENSG00000229456	RLIMP1	processed_pseudogene	Down Regulated	-1.95174	2.6e-17	7.09e-17	-0.0995073	0.0165018
ENSG00000229676	ZNF492	protein_coding	Up Regulated	3.3162	4.59e-111	5.64e-110	0.266552	9.46e-12
ENSG00000232000	CLCN3P1	transcribed_unprocessed_pseudogene	Up Regulated	2.35275	8.4e-40	3.77e-39	0.105545	0.0106652
ENSG00000232885	GPC5-AS2	lncRNA	Up Regulated	1.46028	0.0038536	0.00572385	0.105856	0.0104204
ENSG00000233656		lncRNA	Up Regulated	1.98853	0.00127952	0.00198419	0.147174	0.000271505
ENSG00000234117		lncRNA	Up Regulated	3.12211	1.64e-09	3.47e-09	0.099777	0.0161866
ENSG00000235984	GPC5-AS1	lncRNA	Up Regulated	7.53826	1.19e-25	3.99e-25	0.144433	0.000358267
ENSG00000236240	GPC5-IT1	lncRNA	Up Regulated	1.55529	0.0283289	0.03793	0.0675393	0.114151
ENSG00000237844		lncRNA	Up Regulated	6.07154	1.43e-19	4.14e-19	0.0123309	0.798075
ENSG00000239389	PCDHA13	protein_coding	Up Regulated	1.27632	4.08e-06	7.44e-06	0.00248822	0.960055
ENSG00000240922	LSAMP-AS1	lncRNA	Up Regulated	2.66529	4.63e-10	1e-09	0.0865185	0.0392162
ENSG00000243232	PCDHAC2	protein_coding	Up Regulated	3.54655	2.08e-68	1.51e-67	0.29555	3.21e-14
ENSG00000243479	MNX1-AS1	lncRNA	Up Regulated	4.68461	3.28e-09	6.85e-09	1	0
ENSG00000243550	LINC01214	lncRNA	Up Regulated	2.06683	5.72e-06	1.04e-05	0.243628	5.62e-10
ENSG00000248228	SLIT2-IT1	lncRNA	Up Regulated	1.37215	0.000772234	0.00121881	0.0113411	0.81475
ENSG00000248279	LINC02120	lncRNA	Up Regulated	1.49998	0.0107281	0.0151745	0.0611256	0.156151
ENSG00000248383	PCDHAC1	protein_coding	Up Regulated	3.51185	5.34e-67	3.79e-66	0.254661	8.24e-11
ENSG00000248445	SEMA6A-AS1	lncRNA	Down Regulated	-2.35428	4.07e-53	2.33e-52	-0.447559	6.17e-31
ENSG00000248746	ACTN3	protein_coding	Down Regulated	-2.92217	4.1e-35	1.68e-34	-0.233868	2.86e-09
ENSG00000248839	CLDND1-AS1	lncRNA	Up Regulated	1.19551	0.130882	0.157374	0.0391757	0.380267
ENSG00000249102		lncRNA	Up Regulated	1.30882	0.00614261	0.0089273	0.124176	0.0023791
ENSG00000249167	SEMA6A-AS2	lncRNA	Down Regulated	-2.38003	1.55e-33	6.13e-33	-0.31298	7.9e-16
ENSG00000249413		lncRNA	Up Regulated	6.61905	1.03e-58	6.39e-58	0.0690935	0.105395
ENSG00000250033	SLC7A11-AS1	lncRNA	Up Regulated	1.7028	7.81e-09	1.61e-08	-0.0685625	0.108301
ENSG00000250697		lncRNA	Up Regulated	1.21273	0.000445712	0.00071584	0.114472	0.00535353
ENSG00000251026	NIHCOLE	lncRNA	Up Regulated	7.2813	2.1e-47	1.08e-46	0.263583	1.64e-11
ENSG00000251281		lncRNA	Up Regulated	1.55708	0.0249563	0.0336857	0.100227	0.0156863
ENSG00000253184		lncRNA	Up Regulated	1.34735	0.0733804	0.0923699	0.0491217	0.263343
ENSG00000253496		lncRNA	Up Regulated	4.06693	2.18e-40	9.92e-40	0.175591	1.13e-05
ENSG00000253690		lncRNA	Up Regulated	4.76861	1.88e-42	8.88e-42	0.224219	1.33e-08
ENSG00000253807	LINC01170	lncRNA	Up Regulated	4.07181	4.59e-40	2.07e-39	0.160157	6.8e-05
ENSG00000254202		lncRNA	Up Regulated	4.38666	1.44e-11	3.29e-11	0.0613996	0.154145
ENSG00000255480		lncRNA	Up Regulated	5.8101	6.44e-63	4.28e-62	0.21196	8.52e-08
ENSG00000255532	NOX4P1	transcribed_unprocessed_pseudogene	Up Regulated	5.23779	1.22e-34	4.97e-34	0.0266401	0.562755
ENSG00000256389		lncRNA	Up Regulated	2.48355	7.09e-07	1.34e-06	0.0877485	0.0362839
ENSG00000257452		lncRNA	Up Regulated	2.35498	5.63e-12	1.3e-11	0.24796	2.67e-10
ENSG00000257849		lncRNA	Up Regulated	2.21674	3.09e-07	5.95e-07	0.113129	0.00596308
ENSG00000257893	LINC02404	lncRNA	Up Regulated	2.34727	1.12e-05	1.99e-05	0.148032	0.000248794
ENSG00000258077		lncRNA	Up Regulated	4.62137	5.11e-22	1.57e-21	0.154582	0.000125156
ENSG00000258100	LINC02823	lncRNA	Down Regulated	-1.23631	3.55e-09	7.41e-09	-0.303784	5.76e-15
ENSG00000258125	LINC03130	lncRNA	Up Regulated	1.43664	0.0928258	0.114738	0.0601237	0.16367
ENSG00000258128	MKRN9P	transcribed_processed_pseudogene	Up Regulated	6.12702	1.41e-61	9.16e-61	0.22403	1.37e-08
ENSG00000258623	RAD51B-AS1	lncRNA	Down Regulated	-1.30013	1.89e-12	4.46e-12	-0.176275	1.04e-05
ENSG00000259181		lncRNA	Down Regulated	-1.1286	0.0040547	0.00600522	-0.0769711	0.069055
ENSG00000259543		lncRNA	Up Regulated	2.26065	2.05e-09	4.32e-09	0.045418	0.303592
ENSG00000260903	XKR7	protein_coding	Up Regulated	5.85382	2.4e-34	9.68e-34	0.305521	3.96e-15
ENSG00000260918		lncRNA	Down Regulated	-1.66591	3.38e-06	6.19e-06	-0.125857	0.00205235
ENSG00000261520	DLGAP1-AS5	lncRNA	Down Regulated	-2.18971	2.71e-06	4.98e-06	-0.257591	4.88e-11
ENSG00000263551		lncRNA	Up Regulated	2.90851	6.68e-26	2.26e-25	0.124917	0.00222974
ENSG00000264513		lncRNA	Up Regulated	1.29642	0.000307712	0.000499728	0.279535	7.98e-13
ENSG00000266850	RBBP8-AS1	lncRNA	Up Regulated	4.44684	1.29e-73	1.01e-72	0.366995	2.28e-21
ENSG00000268981		lncRNA	Up Regulated	3.27396	3.08e-30	1.14e-29	0.235568	2.16e-09
ENSG00000269113	TRABD2B	protein_coding	Down Regulated	-1.87403	1.1e-14	2.79e-14	-0.0935824	0.0248062
ENSG00000271395	LINC02336	lncRNA	Up Regulated	1.68288	0.06069	0.077413	0.0127833	0.790288
ENSG00000271811		lncRNA	Down Regulated	-3.64329	1.12e-38	4.92e-38	-0.175947	1.08e-05
ENSG00000278588	H2BC10	protein_coding	Up Regulated	1.2383	0.000178624	0.000295091	0.277568	1.17e-12
ENSG00000283538		lncRNA	Up Regulated	2.29456	1.75e-31	6.65e-31	0.256834	5.59e-11
ENSG00000283982		lncRNA	Up Regulated	2.80343	5.88e-14	1.45e-13	0.0541427	0.213895
ENSG00000284130	TUBA3FP	protein_coding	Down Regulated	-4.38106	1.14e-49	6.13e-49	-0.32255	9.5e-17
ENSG00000285570		lncRNA	Up Regulated	4.69159	9.6e-94	9.66e-93	0.298514	1.74e-14
ENSG00000285588		lncRNA	Up Regulated	2.9092	0.0392299	0.0515654	-0.000845102	0.986539
ENSG00000286257		lncRNA	Up Regulated	1.20892	0.000108312	0.00018151	0.0280404	0.540708
ENSG00000286593		lncRNA	Up Regulated	2.19936	3.64e-16	9.59e-16	-0.0608539	0.158158
ENSG00000286746		lncRNA	Up Regulated	1.93715	8.25e-08	1.63e-07	-0.00668875	0.89191
ENSG00000287083		lncRNA	Up Regulated	2.72992	6.18e-08	1.23e-07	0.0284151	0.535092
ENSG00000287159		lncRNA	Up Regulated	1.16379	0.0900335	0.111583	0.0658687	0.124147
ENSG00000287299		lncRNA	Down Regulated	-2.38101	8.99e-58	5.51e-57	-0.345449	4.61e-19
ENSG00000287590		lncRNA	Down Regulated	-2.94907	2.43e-13	5.89e-13	-0.213387	6.91e-08
ENSG00000287775		lncRNA	Up Regulated	1.13583	0.0608377	0.0775803	0.067577	0.113934
