# Supplementary material for: The Role of MNX1–AS1 in Ovarian Cancer Resistance and Tumor Progression via RNA–RNA Interactions
Source: Int J Mol Sci. 2026 Apr 11;27(8):3428. doi: 10.3390/ijms27083428 (PMC13116493; doi:10.3390/ijms27083428)
Supplement: Supplementary file 1 [file ijms-27-03428-s001.zip › Supplementary_Table_3.xlsx]

## Sheet: TCGA - Spearman Corr.Fil.
General Results
General	Interaction-Energy	Normalized by Number of Bases in Range
GNB5	-11371	-2.2742
GNB5	-11.3708	-2.27416
GNB5	-11.3707	-2.27414
GNB5	-11.3707	-2.27414
GNB5	-11.3706	-2.27412
GNB5	-11.3702	-2.27404
GNB5	-11.3702	-2.27404
MYT1	-10.9992	-2.19984
MYT1	-10.9979	-2.19958
GNB5	-10.9901	-2.19802
POU3F4	-10.8371	-2.16742
LSAMP	-10.8081	-2.16162
POU3F4	-10.8078	-2.16156
POU2AF1	-10.6859	-2.13718
POU2AF1	-10.6858	-2.13716
POU2AF1	-10.6856	-2.13712
POU2AF1	-10.6852	-2.13704
MYT1	-10.6158	-2.12316
MYT1	-10.6144	-2.12288
CSDC2	-10.5512	-2.11024
POU3F4	-10.4849	-2.09698
LSAMP	-10.4246	-2.08492
NCS1	-10.3734	-2.07468
SMAD3	-10334	-2.0668
POU2AF1	-10.3054	-2.06108
GFPT2	-10.2388	-2.04776
DDX51	-10.2012	-2.04024
DDX51	-10.2012	-2.04024
CSDC2	-9.68452	-1.9369
AEBP1	-9.67074	-1.93415
NCS1	-9.5337	-1.90674
DDX51	-9.43965	-1.88793
GFPT2	-9.33126	-1.86625
CDC42BPA	-9.08935	-1.81787
AEBP1	-9.07852	-1.8157
FOXG1	-8.93728	-1.78746
FOXG1	-8.9367	-1.78734
NCS1	-8.71984	-1.74397
CDC42BPA	-8.42845	-1.68569
AEBP1	-8.32715	-1.66543
AEBP1	-8.17208	-1.63442
LRP1	-8.73438	-1.45573
DEF6	-8.73137	-1.45523
MAGEA8	-8.71762	-1.45294
CLEC11A	-8673	-1.4455
KIF5A	-8.67069	-1.44511
ITPR3	-8.64972	-1.44162
HS6ST1	-8.63614	-1.43936
POLR1G	-8.62211	-1.43702
PCDHGA10	-8.58877	-1.43146
PCDHGA10	-8.58877	-1.43146
NUDT19	-8.56127	-1.42688
CNP	-8.53687	-1.42281
SNX27	-8.4916	-1.41527
RAD23B	-8.48544	-1.41424
SNX12	-8.46427	-1.41071
MAGEA8	-8.44215	-1.40702
PLPPR2	-8.43552	-1.40592
GADD45B	-8.40719	-1.4012
CA3	-8.40682	-1.40114
PIEZO1	-8.40554	-1.40092
LRP1	-8.38327	-1.39721
DEF6	-8.38027	-1.39671
ABL1	-8.37838	-1.3964
COL18A1	-8.37747	-1.39624
CACNG1	-8.3738	-1.39563
CD34	-8.37287	-1.39548
MAGEA8	-8.36652	-1.39442
DLK1	-8.3371	-1.38952
ABL1	-8.32841	-1.38807
CLEC11A	-8.3219	-1.38698
KIF5A	-8.31959	-1.3866
DCLK1	-11.0917	-1.38646
ARID1B	-8.31666	-1.38611
ABHD14B	-9.70118	-1.38588
SBNO1	-8.31164	-1.38527
GNL3	-8.31138	-1.38523
PRSS58	-8.31047	-1.38508
PRSS58	-8.31047	-1.38508
GANAB	-8.30509	-1.38418
SAMD9L	-8.30309	-1.38385
ITPR3	-8.29862	-1.3831
EPC2	-8.29837	-1.38306
CECR2	-8.29509	-1.38251
CBX5	-8.28867	-1.38145
SEC22B	-8.28733	-1.38122
HS6ST1	-8.28503	-1.38084
SLC16A2	-8.2754	-1.37923
ELP1	-9.65461	-1.37923
PPIA	-11.0312	-1.3789
LTBP2	-8.27329	-1.37888
POLR1G	-8271	-1.3785
ACO1	-8.25915	-1.37652
CHP1	-8.25268	-1.37545
DCN	-8.25148	-1.37525
CD22	-8.24144	-1.37357
PCDHGA10	-8.23766	-1.37294
PCDHGA10	-8.23766	-1.37294
CDC34	-8.23507	-1.37251
GPR161	-8.21832	-1.36972
PNKD	-8.21695	-1.36949
KCNJ6	-8.21619	-1.36936
SLC4A2	-8.21499	-1.36916
EVPL	-8.21216	-1.36869
EMILIN1	-8.19631	-1.36605
PDGFB	-8.18943	-1.36491
NMNAT1	-8.18756	-1.36459
DIDO1	-8.18484	-1.36414
RPS14	-8.18387	-1.36398
EGFL6	-8.18163	-1.3636
MAP1S	-8.18159	-1.3636
GPN2	-8.17515	-1.36252
KRAS	-8.17472	-1.36245
IPO9	-12.2618	-1.36242
CENPB	-8.16863	-1.36144
ARNT2	-8.16833	-1.36139
AGAP1	-8.16509	-1.36085
PLXNA1	-8.16252	-1.36042
AQP4	-8.1588	-1.3598
PAGE4	-8.15442	-1.35907
DVL3	-10.8666	-1.35833
CDR2L	-8.1442	-1.35737
SDCBP	-8.14331	-1.35722
ERCC6	-8.14296	-1.35716
FUT1	-8.14225	-1.35704
ABCB10	-8.14066	-1.35678
SNX27	-8.1405	-1.35675
ABHD2	-8.13777	-1.3563
SART1	-8.1359	-1.35598
RAD23B	-8.13433	-1.35572
HTR6	-9.4875	-1.35536
DUSP26	-8.12632	-1.35439
PSME3IP1	-8.12575	-1.35429
KIF25	-8.12356	-1.35393
LANCL2	-8.12243	-1.35374
PCSK1N	-8.11917	-1.35319
MAP4K2	-8.11813	-1.35302
MAP4K2	-8.11813	-1.35302
C22orf31	-8.11803	-1.35301
NFE2L1	-8.11619	-1.3527
TIRAP	-8.11591	-1.35265
SNX12	-8.11317	-1.3522
B9D1	-8.11106	-1.35184
PIPOX	-8.1107	-1.35178
IGF2R	-9.45209	-1.3503
CORO1B	-8.09769	-1.34962
CDSN	-8.09606	-1.34934
MAGEA8	-8.09105	-1.34851
ADAMTS7	-8.08834	-1.34806
PLPPR2	-8.08442	-1.3474
SARM1	-8.08216	-1.34703
BRD2	-8.08167	-1.34695
SLC23A2	-8.07641	-1.34607
DDX19B	-8.07161	-1.34527
PCDHAC1	-8.07068	-1.34511
CTSO	-8.0689	-1.34482
CDC42EP3	-8.06887	-1.34481
CHERP	-8.0659	-1.34432
AP1M1	-8.06358	-1.34393
CFD	-8.06254	-1.34376
CRK	-8.06127	-1.34354
PIGQ	-8.06114	-1.34352
CA3	-8.05572	-1.34262
PIEZO1	-8.05444	-1.34241
CSMD3	-8.05364	-1.34227
MRC2	-8.05049	-1.34175
SRCAP	-8.0503	-1.34172
DISC1	-10.7327	-1.34159
ACTN4	-8.04609	-1.34102
DGCR8	-8.04212	-1.34035
PRRC2B	-8.04011	-1.34002
ITGA9	-8.03516	-1.33919
MYBPC3	-8.03203	-1.33867
AKT1	-8.03044	-1.33841
BCR	-9.36713	-1.33816
ABL1	-8.02728	-1.33788
COL18A1	-8.02637	-1.33773
BCR	-9.36095	-1.33728
CACNG1	-8.0227	-1.33712
AP5B1	-8.02246	-1.33708
CHAF1B	-8.02199	-1.337
EEA1	-8.02172	-1.33695
HOXC4	-8.02069	-1.33678
PLP2	-8.02015	-1.33669
NID1	-8.01977	-1.33663
CSPG5	-8.01635	-1.33606
BCAR1	-8.01406	-1.33568
KCNS1	-8.01353	-1.33559
MAP4K1	-8.01161	-1.33527
DNAI1	-8.00894	-1.33482
POU6F2	-8.00495	-1.33416
RTL10	-8.00371	-1.33395
CHST14	-8.00284	-1.33381
FTH1	-10.6693	-1.33366
KRT1	-8.00142	-1.33357
F3	-10.6548	-1.33185
MCF2L2	-9.31324	-1.33046
HPR	-9.3111	-1.33016
KIAA0930	-9.30932	-1.3299
MAD1L1	-9.30627	-1.32947
PCDHA12	-9.29137	-1.32734
REPS1	-9.2813	-1.3259
SEZ6L2	-10.5989	-1.32486
FOXP3	-9.27131	-1.32447
MYO9B	-9.26575	-1.32368
EIF3I	-11.9127	-1.32363
DGAT2	-9.25327	-1.3219
AQR	-9.24122	-1.32017
CELSR2	-10.5485	-1.31856
PCDHGC5	-9.22964	-1.31852
PCDHGC5	-9.22963	-1.31852
PRODH2	-10538	-1.31725
MTMR3	-10.5259	-1.31574
GRM3	-9.20094	-1.31442
EXT1	-9.1986	-1.31409
PRODH2	-9.19614	-1.31373
ROR2	-9.19261	-1.31323
EMP2	-9.18044	-1.31149
CLDN11	-9.17815	-1.31116
MYO1E	-9.17743	-1.31106
AXL	-10.4755	-1.30944
ABHD2	-9.16542	-1.30935
FUNDC2	-9.15056	-1.30722
H3-3B	-9.14338	-1.3062
KCNG4	-10.4476	-1.30595
NUDT19	-9.13884	-1.30555
EFNA5	-9.13871	-1.30553
DCAF10	-9.1367	-1.30524
DHX37	-9.13593	-1.30513
GSTK1	-9.13299	-1.30471
HSPA4L	-9.12899	-1.30414
OBSCN	-11729	-1.30322
JAG2	-9.12161	-1.30309
RNF216	-9.12141	-1.30306
PHRF1	-9.12101	-1.303
CCDC90B	-10.4224	-1.3028
EP400	-10.4188	-1.30235
RNF216	-9.11523	-1.30218
GTF2A2	-9.1111	-1.30159
PIAS3	-9.11064	-1.30152
CCNF	-9.10715	-1.30102
FNDC1	-9.10675	-1.30096
BAG5	-9.10399	-1.30057
NMNAT2	-10.4044	-1.30055
MYBL2	-9.08788	-1.29827
ASB12	-10.3801	-1.29751
ADGRG1	-9.0813	-1.29733
ERN1	-10.3776	-1.2972
SFXN1	-10.3621	-1.29526
SLC4A2	-10.3534	-1.29418
LGI4	-9.05842	-1.29406
ZNF160	-10.3522	-1.29402
PHLDA1	-10.3505	-1.29381
ROR1	-9.05519	-1.2936
EGR2	-12932	-1.2932
EBF1	-9.05129	-1.29304
IGSF9B	-9.04976	-1.29282
CBX6	-9.04868	-1.29267
SLC30A4	-10.3254	-1.29068
ACTN4	-10.3204	-1.29005
CES2	-10.2974	-1.28717
B3GALT6	-9.00801	-1.28686
BMP6	-9.00733	-1.28676
AR	-9.00494	-1.28642
LOC102724652	-10291	-1.28638
AGAP2	-10.2868	-1.28585
NCOR2	-10.2866	-1.28582
GCN1	-8.99806	-1.28544
CRYAA	-10.2834	-1.28543
SLC8A2	-8.99591	-1.28513
MUC4	-8.99586	-1.28512
SELENON	-10.2787	-1.28484
KCNB2	-8.99305	-1.28472
CDS2	-11.5577	-1.28419
SCN2A	-8.98883	-1.28412
P2RY2	-10.2687	-1.28359
ABCB7	-10.2681	-1.28351
SFI1	-8.98326	-1.28332
FERMT2	-8.97552	-1.28222
ATP6V0D2	-8.97453	-1.28208
MSL1	-8.97208	-1.28173
FERMT2	-8.96934	-1.28133
APBA2	-10.2473	-1.28091
MARK4	-11.5273	-1.28081
P2RY2	-10.2393	-1.27991
GJC2	-8.95838	-1.27977
FEM1A	-8.95814	-1.27973
CASQ2	-8.95742	-1.27963
DDX24	-12.7848	-1.27848
ATP5F1A	-10.2264	-1.2783
HSPB6	-10.2233	-1.27791
GAS1	-10223	-1.27788
EGR3	-8.9444	-1.27777
FXN	-8.93888	-1.27698
PHLDA1	-11489	-1.27656
RDH10	-10.2117	-1.27646
FAM178B	-8.93339	-1.2762
MAOA	-8.93269	-1.2761
NHERF1	-8.92825	-1.27546
SC5D	-11.4672	-1.27413
SLC18A3	-10.1856	-1.2732
PRKDC	-8.91124	-1.27303
MAP4	-8.91099	-1.273
SERPINB9	-8.90902	-1.27272
DRD2	-10.1815	-1.27269
ATP6V0A2	-10.1807	-1.27259
DCHS1	-8.90785	-1.27255
DCHS1	-8.90785	-1.27255
IGF2	-8.90568	-1.27224
LRP1	-8.90557	-1.27222
GORASP2	-8.90498	-1.27214
DEPTOR	-8.90482	-1.27212
GMIP	-8.89716	-1.27102
CYB561	-8.89681	-1.27097
LECT2	-8.89667	-1.27095
MAOA	-8.89424	-1.27061
MAP3K14	-8.89342	-1.27049
PDE2A	-12.6984	-1.26984
CBX4	-10.1576	-1.2697
RAB43	-8.88648	-1.2695
ISY1-RAB43	-8.88648	-1.2695
DLGAP1	-10.1552	-1.2694
NPHS1	-8.88449	-1.26921
KIF1A	-8.88215	-1.26888
ANKZF1	-10.1503	-1.26879
ITGA9	-10.15	-1.26875
RAB43	-8.87776	-1.26825
ISY1-RAB43	-8.87775	-1.26825
CEBPA	-10.1444	-1.26805
SCN1B	-10.1438	-1.26798
AQP2	-8.87463	-1.2678
CEBPA	-10.1417	-1.26771
EXT1	-8.87246	-1.26749
EPSTI1	-8.86843	-1.26692
PCDHB15	-10.1312	-1.2664
PCDHB15	-10.1312	-1.2664
SLC27A4	-8.86408	-1.2663
OPA1	-8.86403	-1.26629
EPSTI1	-8.86225	-1.26604
LMX1B	-8.86008	-1.26573
SRCAP	-8.85921	-1.2656
EMP2	-8.85431	-1.2649
ART4	-8.85277	-1.26468
NFATC4	-8.84867	-1.2641
PRDX5	-8842	-1.26314
GPR35	-8.84018	-1.26288
CHAF1B	-8.83995	-1.26285
PTGDR2	-8.8398	-1.26283
BACH2	-8.83751	-1.2625
LHX3	-8.8362	-1.26231
IER5	-12.6196	-1.26196
C14orf132	-8.83203	-1.26172
LTC4S	-8.82998	-1.26143
RIDA	-8.82931	-1.26133
CST2	-8.82697	-1.261
EYA2	-8.82499	-1.26071
FUNDC2	-8.82442	-1.26063
COL5A1	-10.0816	-1.2602
PRG4	-8821	-1.26014
ECPAS	-8.81864	-1.25981
ADAMTS12	-8.81778	-1.25968
CENPT	-8.81732	-1.25962
H3-3B	-8.81724	-1.25961
PDGFD	-8.81591	-1.25942
PYCR1	-8.81579	-1.2594
ALDH3B2	-10.0703	-1.25879
MTF1	-10.0699	-1.25874
ELP1	-8.81053	-1.25865
NCKAP1L	-8.80702	-1.25815
IMPA2	-8.80456	-1.25779
ITGA1	-8.80241	-1.25749
PCDHB1	-11.3149	-1.25721
COX6A2	-10.0567	-1.25709
GNL1	-8.79788	-1.25684
DBNL	-10.0508	-1.25635
CREB3L1	-8.79323	-1.25618
MDM2	-8.79155	-1.25594
PGLYRP1	-8.79138	-1.25591
FOXD2	-11.3029	-1.25588
KRT9	-10.0458	-1.25572
GSC	-8.78883	-1.25555
LMTK2	-8.78801	-1.25543
MDM2	-8.78537	-1.25505
DYRK3	-8.78444	-1.25492
PLXNA1	-8.78291	-1.2547
INTS1	-11.2913	-1.25459
PCDHA11	-8.77997	-1.25428
DBNL	-10032	-1254
ELOVL5	-8.77798	-1.254
HOXC11	-10.0307	-1.25384
DENR	-8.77519	-1.2536
CBL	-10.0284	-1.25355
MAP7D3	-8.77322	-1.25332
MFSD14A	-8.77233	-1.25319
HEY1	-8.77021	-1.25289
DBN1	-10.0227	-1.25284
MAP7D3	-8.76704	-1.25243
CDH10	-10019	-1.25238
ERF	-12.5234	-1.25234
NRXN1	-8.76525	-1.25218
RUBCNL	-8.76509	-1.25216
HS3ST2	-8.76404	-1.25201
CDC42BPA	-8.76395	-1.25199
NOVA2	-10.0126	-1.25158
CISH	-8.76044	-1.25149
GPR35	-8.75776	-1.25111
APBA2	-8.75775	-1.25111
PTGDR2	-8.75772	-1.2511
CCR1	-8.75653	-1.25093
REL	-8.75489	-1.2507
EIF3M	-8.75407	-1.25058
AJUBA	-8.75269	-1.25038
FOXD2	-10.0027	-1.25034
PPL	-8751	-1.25014
ATP2B3	-8.74972	-1.24996
FRZB	-8.74926	-1.24989
BAZ2A	-8.74887	-1.24984
CTSV	-8.74794	-1.24971
FAR2	-8.74778	-1.24968
FBLN2	-8.74751	-1.24964
ACKR1	-9.9971	-1.24964
SCN2B	-9.99668	-1.24958
GREM1	-8.74696	-1.24957
MME	-8.74695	-1.24956
HTT	-8.74553	-1.24936
AAAS	-8.74281	-1.24897
NKD1	-8.74191	-1.24884
CDH23	-9.99041	-1.2488
PISD	-8.74137	-1.24877
PLD3	-9.98824	-1.24853
HMGB1	-8.73872	-1.24839
HIPK1	-8.73706	-1.24815
PISD	-8.73518	-1.24788
HEY1	-8.73456	-1.24779
PLK1	-8.73337	-1.24762
ACSBG1	-8.73266	-1.24752
BLVRB	-9.97878	-1.24735
MAGEC1	-9.97875	-1.24734
PABPC4	-8.72896	-1.24699
FZD7	-9.97267	-1.24658
EFNB3	-11.2186	-1.24651
IGSF9B	-8.72491	-1.24642
HSPA13	-8.7242	-1.24631
PLXNA2	-11.2128	-1.24587
RNF130	-8.7203	-1.24576
NFATC1	-8.7199	-1.2457
GPALPP1	-8.7197	-1.24567
IGSF9B	-8.71873	-1.24553
NOS2	-8.71817	-1.24545
BTN3A3	-8.71652	-1.24522
CDH8	-8.71549	-1.24507
ANK1	-9.95962	-1.24495
NRXN2	-11.2035	-1.24483
SFN	-12.4483	-1.24483
HERC4	-8.71331	-1.24476
HTT	-8.71219	-1.2446
GRIN2A	-8.71052	-1.24436
KDM5D	-8.71012	-1.2443
COL5A1	-8.70459	-1.24351
KDM5D	-9.94796	-1.2435
PRG4	-11.1914	-1.24349
CAPZA2	-8.70437	-1.24348
NUPR1	-8.70379	-1.2434
CYC1	-8.69841	-1.24263
PPP1R9B	-9.94015	-1.24252
CELSR1	-9.93928	-1.24241
CELSR1	-9.93928	-1.24241
PCDHGB4	-8.69451	-1.24207
PCDHGC3	-8.69451	-1.24207
PCDHGA1	-8.69451	-1.24207
PCDHGA6	-8.69451	-1.24207
PCDHGA2	-8.69451	-1.24207
PCDHGA12	-8.69451	-1.24207
PCDHGA11	-8.69451	-1.24207
PCDHGA5	-8.69451	-1.24207
PCDHGC5	-8.69451	-1.24207
PCDHGA7	-8.69451	-1.24207
PCDHGB4	-8.69451	-1.24207
PCDHGB6	-8.69451	-1.24207
PCDHGB7	-8.69451	-1.24207
PCDHGA5	-8.69451	-1.24207
PCDHGB1	-8.69451	-1.24207
PCDHGA8	-8.69451	-1.24207
PCDHGC4	-8.69451	-1.24207
PCDHGA10	-8.69451	-1.24207
PCDHGA3	-8.69451	-1.24207
PCDHGB2	-8.69451	-1.24207
PCDHGC3	-8.6945	-1.24207
PCDHGB6	-8.6945	-1.24207
PCDHGA12	-8.6945	-1.24207
PCDHGA1	-8.6945	-1.24207
PCDHGA5	-8.6945	-1.24207
PCDHGA10	-8.6945	-1.24207
PCDHGA2	-8.6945	-1.24207
PCDHGB4	-8.6945	-1.24207
PCDHGB1	-8.6945	-1.24207
PCDHGA6	-8.6945	-1.24207
PCDHGB2	-8.6945	-1.24207
PCDHGA7	-8.6945	-1.24207
PCDHGC4	-8.6945	-1.24207
PCDHGB4	-8.6945	-1.24207
PCDHGA5	-8.6945	-1.24207
PCDHGC5	-8.6945	-1.24207
PCDHGA3	-8.6945	-1.24207
PCDHGA11	-8.6945	-1.24207
PCDHGB7	-8.6945	-1.24207
PCDHGA8	-8.6945	-1.24207
NRL	-8.69448	-1.24207
BCL9	-8.69292	-1.24185
CASK	-8.69199	-1.24171
OSM	-8.69034	-1.24148
CELSR2	-8.68988	-1.24141
ANK1	-8.68931	-1.24133
HELZ2	-8.68835	-1.24119
HOXB13	-9.92931	-1.24116
FAF1	-8.68803	-1.24115
FOXE1	-8.68738	-1.24105
OMD	-9.92073	-1.24009
IRS1	-8.68044	-1.24006
MPRIP	-8.6791	-1.23987
CLIP3	-8.67829	-1.23976
NANOS2	-8.67735	-1.23962
NUTF2	-8.67535	-1.23934
AHNAK2	-8.6733	-1.23904
GABBR1	-8.67275	-1.23896
SEMG2	-8.6726	-1.23894
KATNB1	-8.66846	-1.23835
C14orf132	-8.66701	-1.23814
ECM1	-8.66433	-1.23776
HNRNPA0	-9.90175	-1.23772
AKAP5	-9.90065	-1.23758
CTSB	-8.66125	-1.23732
SLC25A18	-13.6092	-1.2372
PMEPA1	-9.89707	-1.23713
FBRS	-8.65987	-1.23712
SEPTIN7	-9.89283	-1.2366
FLRT3	-8.6529	-1.23613
MS4A6A	-9.88819	-1.23602
MUC5B	-9.88655	-1.23582
RFC2	-8.64959	-1.23566
CCR7	-11.12	-1.23556
LIM2	-8.6487	-1.23553
BRAF	-11.1181	-1.23534
H1-10	-8.64625	-1.23518
CALM3	-8.64563	-1.23509
RRP9	-8.64458	-1.23494
CAMSAP3	-8.64386	-1.23484
OCEL1	-8.64212	-1.23459
ANXA8L1	-8.6414	-1.23449
DMWD	-9.8748	-1.23435
NECTIN2	-8.63701	-1.23386
EMILIN1	-9.87063	-1.23383
HM13	-8.63666	-1.23381
SH3BP5	-8.63348	-1.23335
PTPN18	-8.63224	-1.23318
RYR1	-8.63114	-1.23302
NF1	-8.63077	-1.23297
JMJD6	-9.86313	-1.23289
OLFM1	-8.63005	-1.23286
PCDHGA2	-8.62948	-1.23278
PCDHGA2	-8.62948	-1.23278
HAUS5	-8.62933	-1.23276
RUBCNL	-9.85758	-1.2322
APOB	-8.62371	-1.23196
KANSL1	-8.62346	-1.23192
KANSL1	-8.62346	-1.23192
IGFBP7	-9.85527	-1.23191
PSMB6	-8.62235	-1.23176
FSCN1	-8.62	-1.23143
GABRG3	-8.61979	-1.2314
ADRB1	-8.61931	-1.23133
JAG1	-8.61914	-1.23131
GNAI3	-8.61858	-1.23123
ACKR2	-13.5422	-1.23111
ACKR2	-13.5422	-1.23111
KRT83	-9.84781	-1.23098
HNRNPA0	-8.6155	-1.23079
IP6K1	-8.61413	-1.23059
ZFP36L1	-8.61379	-1.23054
MTF1	-11.0734	-1.23038
ATP2A1	-8.61263	-1.23038
NSUN3	-9.84215	-1.23027
DST	-9.8419	-1.23024
SOCS1	-8.61027	-1.23004
ARL4C	-8.60984	-1.22998
FLYWCH2	-8.60972	-1.22996
PTPN23	-8.60841	-1.22977
LYN	-8.60804	-1.22972
CCNL1	-9837	-1.22962
KIF21B	-9.83528	-1.22941
CDX2	-9.83472	-1.22934
MGAT3	-8605	-1.22929
GPX3	-8.60461	-1.22923
DCX	-8.60434	-1.22919
CD248	-8.60395	-1.22914
UNC13D	-8.60139	-1.22877
JPH4	-9.82963	-1.2287
CIC	-8.60088	-1.2287
PRKCI	-9.82954	-1.22869
CES1	-8.60011	-1.22859
DIP2C	-8.5966	-1.22809
NUFIP2	-9.82406	-1.22801
KAT6A	-8.59531	-1.2279
UNC13D	-8.59521	-1.22789
MYH14	-11.0504	-1.22782
PRSS12	-9.82143	-1.22768
PRR7	-8.59353	-1.22765
ATRN	-8.59076	-1.22725
ATP6V0A4	-8.58936	-1.22705
GPER1	-9.81398	-1.22675
SCAND1	-8.58646	-1.22664
LTBP4	-8.58629	-1.22661
DHX58	-8.5853	-1.22647
HRC	-8.58394	-1.22628
MYADM	-8.58179	-1.22597
C1orf21	-8.58142	-1.22592
MGLL	-8.57961	-1.22566
ADPGK	-8.57955	-1.22565
CDK6	-11.0304	-1.2256
F2R	-9.80262	-1.22533
DR1	-8.57645	-1.22521
MYOC	-8.57452	-1.22493
FBXO7	-8.57451	-1.22493
PHLDA1	-9.7986	-1.22483
PMF1-BGLAP	-8.57187	-1.22455
SBF1	-8.57185	-1.22455
IFRD2	-8.57172	-1.22453
MAP1A	-8.57121	-1.22446
RGS10	-9.79488	-1.22436
PGLYRP1	-11.0171	-1.22412
NUP93	-9.79196	-1.22399
GNB5	-9.79182	-1.22398
SLC8A1	-8.56757	-1.22394
FAIM2	-9.79108	-1.22388
PMPCA	-8.56647	-1.22378
PMPCA	-8.56647	-1.22378
FOSB	-8.56561	-1.22366
PHLDA2	-9.78901	-1.22363
LDLR	-8.56532	-1.22362
LDLR	-8.56532	-1.22362
KRR1	-11.0115	-1.2235
PYGB	-8.56442	-1.22349
RPA3	-8.5637	-1.22339
KATNB1	-8.5634	-1.22334
IRS1	-11.0093	-1.22326
PTPMT1	-8.56211	-1.22316
SMYD1	-8.56179	-1.22311
SLC8A1	-8.56139	-1.22306
MTTP	-8.56092	-1.22299
EXTL1	-8.56081	-1.22297
AP1S1	-8.55895	-1.22271
MUC2	-8.55861	-1.22266
CCDC85C	-8.55831	-1.22262
ATP2B4	-9.77923	-1.2224
APEX2	-8.55639	-1.22234
NCOR2	-9.77843	-1.2223
EIF2B2	-8.55556	-1.22222
PLXNA2	-8.55553	-1.22222
C1QC	-8.55529	-1.22218
DIAPH1	-8.55284	-1.22183
PDE2A	-8.55179	-1.22168
CD200R1	-8.55148	-1.22164
CD200R1	-8.55148	-1.22164
C19orf12	-8.55124	-1.22161
OXA1L	-10.9944	-1.2216
NKX2-8	-8.55038	-1.22148
RAB2A	-8.54986	-1.22141
CFAP44	-8.54919	-1.22131
EGR1	-12211	-1.2211
MBD2	-8.54674	-1.22096
PHKG2	-8.5459	-1.22084
KIR3DL3	-8.54503	-1.22072
KIR3DL3	-8.54503	-1.22072
CCN2	-8.5427	-1.22039
LMX1B	-8.54184	-1.22026
LTB4R	-8.54098	-1.22014
DLL3	-10981	-1.22011
NFIA	-8.54077	-1.22011
GPR65	-8.53988	-1.21998
ADD2	-8.53934	-1.21991
PABPC3	-8.53921	-1.21989
DNAI1	-8.53896	-1.21985
ATG16L1	-8.53869	-1.21981
NUDT4	-10.9739	-1.21932
PNMA2	-8.53524	-1.21932
NDUFB5	-8.53458	-1.21923
ATP8A2	-9.75286	-1.21911
PRKCSH	-8.53375	-1.21911
NOVA2	-9.75269	-1.21909
ANGEL1	-10971	-1219
REPS1	-9.75016	-1.21877
FBXO46	-8.53098	-1.21871
NR2F2	-8.52917	-1.21845
BEND3	-8.52891	-1.21842
NSUN5	-8.52773	-1.21825
CXCR5	-8.52581	-1.21797
PCDHB14	-8.52571	-1.21796
PDK2	-8.52418	-1.21774
IP6K1	-8.52301	-1.21757
MUC1	-8.52114	-1.21731
MUC1	-8.52114	-1.21731
KCNJ10	-8.52032	-1.21719
CHST9	-9.73735	-1.21717
NFE2L1	-8.51997	-1.21714
NFIX	-8.51963	-1.21709
RHOH	-8.51954	-1.21708
CACHD1	-8.51905	-1.21701
SNAI3	-12.1699	-1.21699
AHR	-8.51795	-1.21685
FLNC	-8.51748	-1.21678
IRAG1	-8.51746	-1.21678
RAPGEF1	-8.51668	-1.21667
IPO9	-8.51663	-1.21666
NCKIPSD	-8.51574	-1.21653
AP3B1	-8.51544	-1.21649
P2RY10	-8.51375	-1.21625
CBX4	-9.72886	-1.21611
PTPRE	-9.72858	-1.21607
INPP5D	-8.51184	-1.21598
KRT76	-9.72775	-1.21597
ABL1	-8.51136	-1.21591
PILRB	-9.72717	-1.2159
PAK4	-8.51098	-1.21585
HADHA	-8.51081	-1.21583
LMCD1	-8.50945	-1.21564
SMAD2	-8.50919	-1.2156
EPCIP	-9.72455	-1.21557
PHF12	-8.50891	-1.21556
EEF2	-8.5089	-1.21556
CUBN	-8.50853	-1.2155
GPR35	-9.72392	-1.21549
MSI2	-8.5077	-1.21539
PLCB3	-9.72223	-1.21528
IRX5	-8.50688	-1.21527
BTG3	-8.50287	-1.2147
NR2E1	-8.5022	-1.2146
KRT9	-9.71542	-1.21443
RAB7B	-9.71444	-1.2143
RAB11FIP1	-9.71382	-1.21423
KIF21B	-8.49928	-1.21418
IQGAP1	-8.49816	-1.21402
C1orf216	-8.49721	-1.21389
MPDZ	-8.49711	-1.21387
SLC34A2	-8.49686	-1.21384
GNB5	-9.71067	-1.21383
GUCY1A2	-8.4964	-1.21377
PHF12	-9.70978	-1.21372
CACNB2	-8.49584	-1.21369
NRXN2	-8.49558	-1.21365
PHLDA2	-9.70818	-1.21352
PRRC2B	-8.49449	-1.2135
APOB	-8.49446	-1.21349
HNRNPA0	-8.4943	-1.21347
PGD	-8.49341	-1.21334
CA10	-9.70645	-1.21331
FUT3	-8.49309	-1.2133
OBSCN	-8.49239	-1.2132
FGD6	-9.70558	-1.2132
NFX1	-8.49229	-1.21318
SLC6A8	-9.70477	-1.2131
KAT7	-8.49141	-1.21306
HCAR1	-9.70435	-1.21304
FBN3	-8.49072	-1.21296
MMACHC	-10916	-1.21289
GNA15	-8.49007	-1.21287
FHL2	-8.48933	-1.21276
POU3F4	-8.48856	-1.21265
AZIN1	-8.48831	-1.21262
CCDC134	-8.48654	-1.21236
MAOA	-8.48584	-1.21226
ELOVL2	-8.48549	-1.21221
POU3F4	-8.48476	-1.21211
OLFML3	-8.48469	-1.2121
RNF103	-8.48343	-1.21192
SMG7	-8.48266	-1.21181
DMBT1	-8.4825	-1.21179
DMBT1	-8.4825	-1.21179
LIAS	-8.4823	-1.21176
HOXA11	-8.48145	-1.21164
LMCD1	-8.48111	-1.21159
CORO1B	-8.48098	-1.21157
CACNA2D2	-8.48016	-1.21145
POU2AF1	-8.47977	-1.2114
PPM1G	-9.69103	-1.21138
RPL23A	-8.47963	-1.21138
RGS4	-8.47925	-1.21132
CASP2	-8.47883	-1.21126
ARHGEF2	-8.47797	-1.21114
MYL2	-8.47745	-1.21106
KAT6A	-8.47703	-1.211
DMBT1	-8.47632	-1.2109
DMBT1	-8.47632	-1.2109
OTOF	-10.8979	-1.21088
FGD6	-9.68679	-1.21085
GOLGA3	-12.1068	-1.21068
CACNA2D2	-8.47398	-1.21057
FCGBP	-8.47242	-1.21035
ARHGEF3	-8.47166	-1.21024
CSMD3	-8.4714	-1.2102
ANXA11	-8.47095	-1.21014
B3GALT5	-8.47061	-1.21009
DDX25	-8.47014	-1.21002
MAN1C1	-9.68005	-1.21001
NDUFA4	-8.46971	-1.20996
FCN1	-8.46951	-1.20993
CACNA2D2	-8.46872	-1.20982
EIF4H	-8.46764	-1.20966
NLE1	-8.46729	-1.20961
LENG8	-8.46705	-1.20958
NF1	-9.67499	-1.20937
IRF2BP2	-8.4655	-1.20936
CLPTM1	-8.46535	-1.20934
RB1	-9.67421	-1.20928
KIF1A	-8.46304	-1.20901
ANO10	-8.46299	-1.209
PLP2	-8.46247	-1.20892
FAM220A	-8.46183	-1.20883
HAL	-10.8792	-1.2088
KIF2A	-8.46139	-1.20877
PLXDC2	-8.46116	-1.20874
PTBP1	-8.46113	-1.20873
EPM2AIP1	-9.66963	-1.2087
SLC6A13	-9.66931	-1.20866
PCOLCE	-8.46016	-1.20859
SCG3	-8.46015	-1.20859
GPER1	-8.45976	-1.20854
ENDOD1	-8.45936	-1.20848
DYRK3	-8.4583	-1.20833
IGF1R	-9.66551	-1.20819
ANO10	-8.45681	-1.20812
DST	-8.45679	-1.20811
BPIFB2	-9.66289	-1.20786
PTPN18	-8.45394	-1.20771
DLK1	-8.4538	-1.20769
FANCG	-8.45281	-1.20754
HSPG2	-9.66015	-1.20752
DNAJC14	-8.45196	-1.20742
MBL2	-13.2816	-1.20742
GSPT1	-8.45161	-1.20737
SMR3B	-9.65877	-1.20735
MAP7D3	-9.65767	-1.20721
KHDC4	-8.45011	-1.20716
GPR26	-9.65708	-1.20714
GYG1	-8.44981	-1.20712
IGFBPL1	-8.44928	-1.20704
DYNLT1	-8.4491	-1.20701
CDX1	-8.44815	-1.20688
PATL1	-9.65468	-1.20684
CATSPERB	-8.4478	-1.20683
NCAPD3	-10.8608	-1.20676
EPHB2	-8.44719	-1.20674
RAC3	-8.44702	-1.20672
ITGA3	-10.8601	-1.20668
FANCG	-8.44663	-1.20666
INF2	-8.44659	-1.20666
SKP1	-9.65294	-1.20662
JAM3	-8.44562	-1.20652
CD2BP2	-9.65189	-1.20649
FAM107A	-8.44371	-1.20624
NLE1	-8.44346	-1.20621
PTCD1	-9.64949	-1.20619
GTPBP3	-8.44273	-1.2061
ATRN	-8.44233	-1.20605
MAP3K11	-9.64768	-1.20596
ERVMER34-1	-8.44141	-1.20592
FLNC	-8.44124	-1.20589
RSL1D1	-8.44114	-1.20588
NPTX2	-9.6467	-1.20584
2001-08-01	-8.44086	-1.20584
LMNB2	-9.64606	-1.20576
SLC5A1	-8.4395	-1.20564
SAFB2	-8.43917	-1.2056
DLC1	-10.8491	-1.20546
DLC1	-10.8491	-1.20546
PPL	-10.8488	-1.20542
SAFB	-8.43779	-1.2054
DYNC1H1	-8.43738	-1.20534
GANAB	-8.43695	-1.20528
HERC3	-8.43669	-1.20524
DNAJC4	-8.43626	-1.20518
ACAP2	-8.4361	-1.20516
COX5A	-9.64116	-1.20514
C3	-8.43599	-1.20514
PCDHB11	-10.8461	-1.20512
PCDHB11	-10.8461	-1.20512
KCNB2	-9.6401	-1.20501
2001-08-01	-8.43468	-1.20495
MUC2	-8.4345	-1.20493
GDI2	-8.43364	-1.20481
RNASET2	-8.43326	-1.20475
PPP3R2	-8.43304	-1.20472
CDHR2	-8.43169	-1.20453
SHROOM2	-8.43146	-1.20449
FLNA	-8.43004	-1.20429
DMTN	-8.42924	-1.20418
MPRIP	-10.8365	-1.20406
ARNT2	-8.42746	-1.20392
SEPTIN5	-8.42686	-1.20384
EFNB2	-9.63059	-1.20382
ARPC4-TTLL3	-9.63037	-1.2038
IRAK1	-8.42639	-1.20377
ACOX2	-9.63001	-1.20375
HELZ2	-8.42512	-1.20359
FOXG1	-9.62846	-1.20356
RAG1	-8.42426	-1.20347
SMAD3	-12.0346	-1.20346
CORO1B	-8.42359	-1.20337
BPI	-8.42287	-1.20327
ERF	-9.62593	-1.20324
RAB5B	-8.42104	-1.20301
AGAP2	-8.42097	-1.203
MME	-8.42081	-1.20297
BRCA1	-8.41972	-1.20282
NMNAT2	-8.41941	-1.20277
GABBR1	-8.41929	-1.20276
PAX7	-8.41864	-1.20266
EIF4H	-8.41678	-1.2024
NF1	-8.41659	-1.20237
PTPRCAP	-8.41632	-1.20233
HIP1	-8.41576	-1.20225
DIDO1	-8.41555	-1.20222
SNRNP200	-8.41524	-1.20218
MYCL	-10.8191	-1.20212
FCN1	-8.41293	-1.20185
POLGARF	-8.41245	-1.20178
POLG	-8.41245	-1.20178
ELP1	-8.41156	-1.20165
SLC6A2	-8.41065	-1.20152
SLC6A2	-8.41065	-1.20152
AP1M1	-8.41022	-1.20146
RRP1B	-9.61151	-1.20144
IGF1R	-8.4079	-1.20113
NLN	-8.40777	-1.20111
CACNB1	-8.40755	-1.20108
GOLPH3	-9.60819	-1.20102
ATP2B4	-9.60765	-1.20096
AKT2	-8.40653	-1.20093
DHX40	-8.40651	-1.20093
RGS5	-8.40527	-1.20075
ATP4A	-8.40478	-1.20068
F9	-8.40436	-1.20062
DSC1	-8.40409	-1.20058
LAMP1	-8.40366	-1.20052
GCGR	-8.40273	-1.20039
MSRB3	-8.40184	-1.20026
DLGAP4	-9.60098	-1.20012
EGR1	-8.39767	-1.19967
KIAA0930	-11.9963	-1.19963
NCALD	-8.3969	-1.19956
NRIP2	-8.39543	-1.19935
PLIN4	-8.3954	-1.19934
RELN	-8.39515	-1.19931
GPRIN2	-8.39487	-1.19927
SH3D19	-8.3943	-1.19919
DNMT3B	-10.7912	-1.19902
EPN2	-9.59179	-1.19897
SLC7A5	-8.39208	-1.19887
BBS1	-8.39189	-1.19884
DNAH11	-8.39137	-1.19877
CLDN1	-8.39125	-1.19875
FGL2	-8.39121	-1.19874
ARPC4	-9.58993	-1.19874
ANPEP	-8.39066	-1.19867
IGFBP5	-8.39034	-1.19862
PKIG	-8.39005	-1.19858
ITGA4	-9.58858	-1.19857
RBM8A	-10.7866	-1.19851
CDH23	-9.58745	-1.19843
IRS2	-8.38895	-1.19842
LSM8	-8.38881	-1.1984
LSM8	-8.38881	-1.1984
HAGH	-8.38807	-1.1983
C22orf31	-8.38803	-1.19829
MSI2	-8.38789	-1.19827
NEFL	-8.38752	-1.19822
GPCPD1	-8.38732	-1.19819
ALDH5A1	-8.38703	-1.19815
KRT76	-8.3868	-1.19811
POGZ	-8.38678	-1.19811
B3GALT5	-8.38668	-1.1981
PRRC1	-9.58468	-1.19809
BSCL2	-8.38499	-1.19786
KCND1	-9.58255	-1.19782
DIAPH1	-8.38374	-1.19768
PMEPA1	-8.38258	-1.19751
CREB3L1	-8.38219	-1.19746
SLC35B2	-8.38193	-1.19742
CRX	-11.9714	-1.19714
RAB40B	-8.37982	-1.19712
NRG1	-8.37971	-1.1971
NRG1	-8.37971	-1.1971
FOXJ1	-8.37945	-1.19706
SERPIND1	-8.37933	-1.19705
PML	-9.57594	-1.19699
CAPZA2	-8.37823	-1.19689
APOBEC3C	-9.57347	-1.19668
FGR	-8.37612	-1.19659
DIRAS2	-8.37605	-1.19658
CHST3	-8.37506	-1.19644
MUC16	-8.37489	-1.19641
EDC4	-9.56997	-1.19625
RAB40B	-8.37364	-1.19623
NDUFAF4	-10.7653	-1.19614
NHSL3	-9.56865	-1.19608
MYO9B	-8.37256	-1.19608
DLK1	-8.37185	-1.19598
SEC14L2	-8.36999	-1.19571
GNAT1	-8.36899	-1.19557
MAP2K6	-9.56356	-1.19545
NDRG2	-8.36766	-1.19538
PLLP	-9.56274	-1.19534
NFIX	-8.36654	-1.19522
SLC6A1	-8.36627	-1.19518
PGRMC2	-8.3662	-1.19517
MLF2	-9.56127	-1.19516
INPP5K	-8.36592	-1.19513
EFHD2	-8.36591	-1.19513
DMWD	-8.36544	-1.19506
CD4	-8.36466	-1.19495
CDC40	-8.36386	-1.19484
SDR16C5	-8.36364	-1.19481
BRPF3	-9.55798	-1.19475
MAL	-8.36268	-1.19467
PLCB3	-8.36248	-1.19464
FAF1	-8.36189	-1.19456
KCNS2	-8.36093	-1.19442
PVR	-8.36059	-1.19437
CYTH1	-8.36052	-1.19436
DAPK1	-8.36027	-1.19432
EFNA3	-9.55413	-1.19427
GPR15LG	-8.35963	-1.19423
ITGA1	-9.55268	-1.19409
CHP1	-8.35785	-1.19398
RPAP3	-8.35765	-1.19395
NPTXR	-8.3565	-1.19379
ADGRG1	-9.54993	-1.19374
RAB11FIP1	-8.35569	-1.19367
MXD1	-8.35525	-1.19361
CD302	-9.54812	-1.19352
LY75-CD302	-9.54811	-1.19351
GPR161	-8.35443	-1.19349
FEM1A	-8.35439	-1.19348
KCNQ5	-8.35388	-1.19341
GSTZ1	-8.35383	-1.1934
NEUROD2	-8.35358	-1.19337
PPP1R14C	-8.35357	-1.19337
CHERP	-11.9333	-1.19333
ADAMTS12	-8.35297	-1.19328
ARRB1	-8.35246	-1.19321
IGDCC4	-8.35217	-1.19317
ARSA	-9.54527	-1.19316
IPPK	-8.35148	-1.19307
SLC39A8	-8.35145	-1.19306
ELAVL1	-8.35103	-1.193
PATL1	-8.35083	-1.19298
MCM6	-8.35068	-1.19295
FZD8	-8.35015	-1.19288
HNRNPH3	-8.35015	-1.19288
CNGB1	-9.54299	-1.19287
CNGB1	-9.54299	-1.19287
GSTT1	-9.54294	-1.19287
FGF4	-10.7347	-1.19274
PTPN14	-9.54185	-1.19273
ADD3	-8.34849	-1.19264
PYM1	-8.34813	-1.19259
LRIG2	-9.54045	-1.19256
CTNNB1	-8.34777	-1.19254
NELFA	-8.34766	-1.19252
ALDH1A1	-8.34763	-1.19252
KMT2D	-9.54001	-1.1925
PER1	-8.34723	-1.19246
ATP6V1F	-8.34713	-1.19245
EVPL	-8.34681	-1.1924
SLK	-9.53921	-1.1924
CYP2C19	-8.34657	-1.19237
MECP2	-8.34629	-1.19233
KIT	-8.34517	-1.19217
LSAMP	-10728	-1192
ADAT3	-8.3433	-1.1919
RABGGTA	-8.34287	-1.19184
ARID1B	-9.53377	-1.19172
FIBP	-9.53356	-1.19169
PABPC1	-9.5326	-1.19158
GRM1	-8.34071	-1.19153
DLGAP3	-8.34037	-1.19148
MUC16	-8.34005	-1.19144
MRPL45	-9.53117	-1.1914
CCDC90B	-9.53107	-1.19138
SF1	-10722	-1.19133
MBD3	-8.33841	-1.1912
CACHD1	-8.33837	-1.1912
KRT9	-9.52915	-1.19114
NLE1	-9.52866	-1.19108
RABGGTA	-8.33669	-1.19096
BPNT2	-8.33668	-1.19095
IFITM2	-9.52749	-1.19094
FOXA3	-8.33622	-1.19089
PATL1	-9.52678	-1.19085
SH2B1	-8.33581	-1.19083
ABCB8	-11.9078	-1.19078
PATL1	-8.33541	-1.19077
RND2	-8.3354	-1.19077
BCL2L14	-10.7161	-1.19068
ARPC2	-9.52509	-1.19064
NPTXR	-8.33354	-1.19051
ATP12A	-8.33237	-1.19034
EHD1	-8.33142	-1.1902
MXD3	-9.52152	-1.19019
AGAP1	-9.52117	-1.19015
SMC1A	-8.32963	-1.18995
SLC1A5	-9.51868	-1.18983
DST	-8.32741	-1.18963
KDELR2	-9.51675	-1.18959
KDELR2	-9.51675	-1.18959
ADAM10	-8.32705	-1.18958
CYP2C18	-8.32617	-1.18945
ERCC6	-8.32616	-1.18945
KRT17	-9.51389	-1.18924
KRT17	-9.51389	-1.18924
RGS3	-8.32383	-1.18912
ABCA1	-9.51187	-1.18898
NOTCH1	-9.51137	-1.18892
GNPTAB	-8.32094	-1.18871
POLR1A	-8.32084	-1.18869
LENG8	-10.6977	-1.18863
NR2F2	-8.3204	-1.18863
FKBP5	-8.32039	-1.18863
SLC4A2	-8.32002	-1.18857
BCL9	-10696	-1.18844
PCDHB2	-8.31911	-1.18844
PCDHB2	-8.31911	-1.18844
NHSL3	-9.50745	-1.18843
CNR1	-8.31897	-1.18842
DNAJB2	-9.50701	-1.18838
G6PC1	-8.31852	-1.18836
ATP1A4	-9.50659	-1.18832
NSL1	-8.31735	-1.18819
ATP2A1	-8.31708	-1.18815
CASK	-8.31647	-1.18807
MGMT	-8.31629	-1.18804
PTPN9	-10.6914	-1.18793
BVES	-8.3151	-1.18787
BVES	-8.3151	-1.18787
CYB5B	-8.31503	-1.18786
ATP2B4	-8.31494	-1.18785
DLX3	-8.31467	-1.18781
FKBP5	-8.31421	-1.18774
HSPB6	-8314	-1.18771
SHROOM2	-8.31393	-1.1877
GALK1	-8.31368	-1.18767
PALM2AKAP2	-8.31306	-1.18758
PCDHB2	-8.31293	-1.18756
PCDHB2	-8.31293	-1.18756
NUP93	-8.31226	-1.18747
CLIP2	-8.31223	-1.18746
CXCR5	-8.31211	-1.18744
FOXO3	-8.31186	-1.18741
SLFN5	-8311	-1.18729
LPAR1	-9.49725	-1.18716
RAI14	-8.30985	-1.18712
CHGB	-8.30977	-1.18711
RBFOX2	-8.30973	-1.1871
GPN2	-8.30968	-1.1871
NSD1	-8.30957	-1.18708
FGF5	-8.30907	-1.18701
MUC16	-8.30886	-1.18698
SHFL	-8.30875	-1.18696
ITGA1	-8.30865	-1.18695
REL	-9.49504	-1.18688
LUC7L2	-8.30807	-1.18687
MYH9	-9.49461	-1.18683
PTDSS1	-11.8678	-1.18678
ASH2L	-8.30742	-1.18677
CYRIB	-9.49417	-1.18677
PATL1	-13.0543	-1.18675
CKAP2	-8.30655	-1.18665
GPR37L1	-8.30653	-1.18665
CXCR5	-8.30593	-1.18656
IRS2	-8.30581	-1.18654
MYOZ3	-8.30529	-1.18647
CELF1	-8.30444	-1.18635
EFNB2	-9.4904	-1.1863
RAI14	-8.30367	-1.18624
RUBCNL	-8.30346	-1.18621
MAP1S	-8.30346	-1.18621
CDK5R1	-8.30324	-1.18618
HS3ST2	-8.30287	-1.18612
GAS7	-8.30233	-1.18605
BCAM	-8.30214	-1.18602
ALPK3	-8.30177	-1.18597
SETD1A	-8.30089	-1.18584
ERCC1	-11.8578	-1.18578
EPHB2	-8.30032	-1.18576
RAB7B	-8.29985	-1.18569
MYOD1	-9.48464	-1.18558
PDGFRL	-8.29892	-1.18556
EIF2AK1	-11.8554	-1.18554
C2	-8.29741	-1.18534
PCDHB16	-9.48264	-1.18533
PCDHB16	-9.48264	-1.18533
PCDHB16	-9.48264	-1.18533
PCDHB16	-9.48264	-1.18533
IGFBP2	-8.29648	-1.18521
HSPA9	-8.29623	-1.18518
DDAH2	-10.6663	-1.18514
CECR2	-8.29575	-1.18511
LSP1	-10.6659	-1.1851
BHMT	-9.48052	-1.18507
PCDHB10	-9.48029	-1.18504
PCDHB10	-9.48028	-1.18504
CDH1	-9.48013	-1.18502
LGR6	-9.4799	-1.18499
CAMK2D	-8.29459	-1.18494
MEOX1	-8.29448	-1.18493
OTOF	-8.29444	-1.18492
FBN3	-8.29392	-1.18485
NFIC	-8.29374	-1.18482
LPAR1	-9.47846	-1.18481
SESN3	-8.29334	-1.18476
DCAF10	-8.29324	-1.18475
CCT4	-8.29282	-1.18469
CLDN5	-8.29279	-1.18468
CFAP61	-9.47738	-1.18467
CSNK2A1	-8.29261	-1.18466
GPRIN2	-8.29213	-1.18459
COMT	-8.29155	-1.18451
MECP2	-8.29154	-1.18451
B3GALT5	-8.29153	-1.1845
SLC30A4	-8.29143	-1.18449
MANF	-8.29124	-1.18446
RHOB	-8.29118	-1.18445
CORO7-PAM16	-8.29089	-1.18441
MAFB	-8.28976	-1.18425
SLC12A5	-8.28959	-1.18423
SFRP5	-8.28955	-1.18422
ITIH4	-8.28919	-1.18417
SOBP	-9.47301	-1.18413
MPL	-9.47275	-1.18409
APPBP2	-9.47242	-1.18405
ODF2	-9.47111	-1.18389
PRPF40A	-8.28676	-1.18382
FADS1	-8.28671	-1.18382
PHACTR4	-10.6539	-1.18377
PDRG1	-8.28636	-1.18377
GNB5	-8.28565	-1.18366
GPCPD1	-8.2853	-1.18361
P2RY2	-8.2847	-1.18353
RIMS1	-8.28462	-1.18352
CASR	-9.46729	-1.18341
ITM2B	-8.28361	-1.18337
SLC12A5	-8.28341	-1.18334
EIF4EBP2	-8.28313	-1.1833
PCSK2	-8.28285	-1.18326
EDN1	-8.28264	-1.18323
CADPS	-8.28218	-1.18317
DPYSL5	-8.28203	-1.18315
COL18A1	-10.6477	-1.18308
KAT6A	-10.6463	-1.18292
HTN3	-8.28037	-1.18291
NCOA4	-8.27984	-1.18283
DXO	-9.46248	-1.18281
POLR1C	-8.27961	-1.1828
ALPK3	-8.27939	-1.18277
MLYCD	-8.27852	-1.18265
HMGCS2	-8.27734	-1.18248
KLHL15	-8.27729	-1.18247
HSPA1L	-8.27727	-1.18247
CREB3L1	-9.45931	-1.18241
ANGPT1	-8.27685	-1.18241
AP5S1	-8.27599	-1.18228
SCRN1	-8.27575	-1.18225
CLEC11A	-8.27556	-1.18222
CHERP	-10.6395	-1.18217
CD79A	-9.45676	-1.18209
GPR4	-8.27393	-1.18199
CYP2E1	-8.27309	-1.18187
CLCA2	-8.27247	-1.18178
SERPINA3	-8.27157	-1.18165
MAP1A	-8.2711	-1.18159
RAB11B	-8.27056	-1.18151
PRCC	-8.27053	-1.1815
KCNJ6	-8.27016	-1.18145
KIF1B	-8.26999	-1.18143
KRT16	-9.45091	-1.18136
FZD1	-10.6322	-1.18136
POU2AF1	-8.26884	-1.18126
CNKSR3	-9.44973	-1.18122
FZD2	-9.4475	-1.18094
GATA4	-8.26635	-1.18091
EEA1	-8.26526	-1.18075
ACTN3	-9.44592	-1.18074
ALKBH5	-8.26515	-1.18074
HECW2	-8.26501	-1.18072
KCNJ3	-8.26389	-1.18056
DYNC2LI1	-9.44368	-1.18046
KIF18B	-8.26275	-1.18039
DNAJC30	-10.6234	-1.18038
GUCY1B1	-8.2624	-1.18034
PHACTR4	-8.26238	-1.18034
EFNA5	-8.2623	-1.18033
RPRD1B	-8.26213	-1.1803
CLCN7	-8.26173	-1.18025
PARP4	-8.26154	-1.18022
PCDHAC2	-8.26114	-1.18016
PCDHA7	-8.26114	-1.18016
PCDHA8	-8.26114	-1.18016
PCDHA4	-8.26114	-1.18016
PCDHA4	-8.26114	-1.18016
PCDHA13	-8.26114	-1.18016
PCDHA10	-8.26114	-1.18016
PCDHA10	-8.26114	-1.18016
PCDHAC1	-8.26114	-1.18016
PCDHA4	-8.26114	-1.18016
PCDHA6	-8.26114	-1.18016
PCDHAC2	-8.26114	-1.18016
PCDHA12	-8.26114	-1.18016
PCDHA3	-8.26114	-1.18016
PCDHA8	-8.26114	-1.18016
PCDHAC1	-8.26114	-1.18016
PCDHA6	-8.26114	-1.18016
PCDHA4	-8.26114	-1.18016
PCDHA3	-8.26114	-1.18016
PCDHA2	-8.26114	-1.18016
PCDHA2	-8.26114	-1.18016
PCDHA13	-8.26114	-1.18016
PCDHA12	-8.26114	-1.18016
PCDHA5	-8.26114	-1.18016
PCDHA7	-8.26114	-1.18016
PCDHA5	-8.26114	-1.18016
PCDHA6	-8.26114	-1.18016
PCDHA6	-8.26114	-1.18016
LRRTM2	-11.8013	-1.18013
SLC45A3	-10.6204	-1.18004
SBNO1	-8.26023	-1.18003
ABLIM3	-8.25974	-1.17996
AKT1	-8.25967	-1.17995
INTS1	-8.2595	-1.17993
KIF20A	-8.25922	-1.17989
CDH24	-10.6189	-1.17988
DES	-8.25844	-1.17978
CAPN10	-8.25842	-1.17977
ADAMTS2	-9.43781	-1.17973
EP400	-8.25805	-1.17972
POLR2E	-9.43739	-1.17967
POMZP3	-9.43673	-1.17959
PRKAG1	-8.25705	-1.17958
KANSL1	-8.25675	-1.17954
KANSL1	-8.25675	-1.17954
DNAI1	-9.43551	-1.17944
LMX1B	-8.25507	-1.1793
NDUFS1	-8.25409	-1.17916
CADM1	-8.25398	-1.17914
FECH	-9.43311	-1.17914
PRX	-8.25357	-1.17908
SF3B3	-8.2535	-1.17907
AKT1	-8.25349	-1.17907
DDX21	-8.25319	-1.17903
MAD1L1	-9.43203	-1.179
PRDM8	-8.2529	-1.17899
CRAMP1	-9.42993	-1.17874
RNF114	-9.42962	-1.1787
PCDHB15	-8.25072	-1.17867
PCDHB15	-8.25072	-1.17867
ERCC6	-8.25068	-1.17867
EDDM3B	-8.24984	-1.17855
MLYCD	-8.24945	-1.17849
CAPZB	-8.24927	-1.17847
PREP	-9.42771	-1.17846
PLEKHG3	-8.24863	-1.17838
MACF1	-8.24858	-1.17837
EPC2	-8.24796	-1.17828
H2BC21	-8.24723	-1.17818
MAFB	-8.24711	-1.17816
KCNJ11	-9.42416	-1.17802
HYOU1	-8.24604	-1.17801
NFKB1	-8.24587	-1.17798
SFN	-8.24577	-1.17797
UNC13D	-8.24568	-1.17795
KATNAL1	-8.24568	-1.17795
HLA-DMA	-8.24503	-1.17786
BTG2	-8.24454	-1.17779
MAP3K3	-9.42232	-1.17779
ERCC6	-8.2445	-1.17779
HSPG2	-8.24426	-1.17775
SIX6	-8.24402	-1.17772
ITPRIP	-8.24385	-1.17769
ACVR1	-8.24364	-1.17766
ADRA1D	-8.24297	-1.17757
HERC4	-8.24285	-1.17755
ITGA5	-9.42021	-1.17753
CDK18	-8.24244	-1.17749
RETREG1	-8.24228	-1.17747
ATP9A	-8.24226	-1.17747
NCOR2	-8.24156	-1.17737
KDM7A	-8.24146	-1.17735
NECAP2	-8.24128	-1.17733
PSMB8	-8.24119	-1.17731
HTRA3	-11.7726	-1.17726
BCAM	-8.24062	-1.17723
HSPB7	-8.23946	-1.17707
ELAC2	-8.23919	-1.17703
BRPF3	-8.23885	-1.17698
KRIT1	-8.23859	-1.17694
CFL1	-9.41514	-1.17689
ANKZF1	-11.7686	-1.17686
SBNO1	-9.41487	-1.17686
RRH	-9.41487	-1.17686
CNKSR3	-8.23797	-1.17685
IRS1	-8.23786	-1.17684
PDE3B	-9.41437	-1.1768
PIEZO1	-8.23683	-1.17669
ADPRH	-8.23637	-1.17662
SLC23A2	-8.23634	-1.17662
C1orf21	-9.41263	-1.17658
CLP1	-8.23575	-1.17654
HHEX	-10.5884	-1.17649
PPM1H	-10.5884	-1.17649
RGS7	-8.23474	-1.17639
CD59	-8.23411	-1.1763
CTAGE1	-9.40997	-1.17625
KLHL3	-9.40933	-1.17617
FOXP3	-9.40909	-1.17614
NHERF2	-8.23287	-1.17612
NHERF2	-8.23287	-1.17612
ARFGAP2	-8.23281	-1.17612
FASLG	-12.9371	-1.1761
CECR2	-8.23264	-1.17609
B3GALT6	-8.23201	-1.176
IRS1	-8.23168	-1.17595
LRP1	-8.23083	-1.17583
CLTC	-8.23028	-1.17575
ELK4	-8.23021	-1.17574
SLC23A2	-8.23016	-1.17574
OGFR	-8.23013	-1.17573
MAGEC1	-8.22998	-1.17571
MAP4	-8.22974	-1.17568
CXCR6	-8.2295	-1.17564
DUSP3	-10.5803	-1.17559
SMARCA2	-8.22876	-1.17554
ARNT2	-9.40421	-1.17553
LRP1	-8.22756	-1.17537
ARID1A	-9.40287	-1.17536
CD22	-8.22742	-1.17535
MYH6	-8.22666	-1.17524
HSPA4L	-8.22663	-1.17523
OLFM2	-10.5764	-1.17516
SH3BP2	-8226	-1.17514
MCCC2	-8.22583	-1.17512
DCHS1	-8.22566	-1.17509
DCHS1	-8.22566	-1.17509
ALDH3B1	-8.2251	-1.17501
DEXI	-8.22498	-1.175
MRC2	-10.5746	-1.17496
PPM1K	-9.3992	-1.1749
BCL9	-9.39874	-1.17484
CDC42BPA	-9.39845	-1.17481
EEA1	-8.22354	-1.17479
DHX58	-9.39786	-1.17473
BCAS3	-8.2231	-1.17473
MED23	-8.22291	-1.1747
KRT9	-8.22241	-1.17463
MR1	-8.22224	-1.17461
NCOR2	-8.22215	-1.17459
MYH11	-8.22179	-1.17454
POLR3D	-8.22179	-1.17454
NCOR2	-9.39526	-1.17441
DNALI1	-8.22044	-1.17435
DES	-8.22019	-1.17431
CAPRIN1	-8.21996	-1.17428
MCCC2	-8.21965	-1.17424
NR1I3	-8.21953	-1.17422
ARID1A	-9.39355	-1.17419
CDX2	-9.39293	-1.17412
ERN1	-8.21872	-1.1741
FAM219A	-8.21838	-1.17405
CD4	-8.21796	-1.17399
KCNJ6	-9.3916	-1.17395
POMGNT2	-8.21751	-1.17393
DPT	-8.21717	-1.17388
ANKRD50	-8.21708	-1.17387
OPRD1	-9.39091	-1.17386
IDH2	-8.21702	-1.17386
QKI	-8.21673	-1.17382
MAPK1IP1L	-8.21666	-1.17381
AP5B1	-9.39031	-1.17379
MAP4	-8.2164	-1.17377
DRD1	-8.21625	-1.17375
CYP11B1	-8.21585	-1.17369
IPO8	-8.21541	-1.17363
HTR6	-8.21505	-1.17358
ARIH1	-8.21474	-1.17353
CYP1B1	-9.38785	-1.17348
NDUFS8	-9.38774	-1.17347
NAPG	-8.21403	-1.17343
SELENON	-9.38736	-1.17342
RRBP1	-8.21381	-1.1734
DCANP1	-8.21277	-1.17325
EIF1AY	-9.38569	-1.17321
GATA1	-8.21224	-1.17318
APOBR	-10.5579	-1.1731
MYT1	-8.21117	-1.17302
HOXB13	-9.38387	-1.17298
NOVA2	-8.21053	-1.17293
RAPH1	-8.21032	-1.1729
RAB11FIP5	-8.2102	-1.17289
CBR1	-8.20985	-1.17284
HYDIN	-8.20966	-1.17281
MBD3	-8.20926	-1.17275
NNAT	-8.20851	-1.17264
ARF3	-8.20817	-1.1726
NCOR2	-9.3807	-1.17259
MAP1B	-8.20676	-1.17239
PLD4	-8.20592	-1.17227
PSMC1	-8.20582	-1.17226
LCE1B	-8.20571	-1.17224
AGPS	-8.20561	-1.17223
IFIT1	-8.20502	-1.17215
HLA-DQB1	-8.2048	-1.17211
PCDHGC5	-8.20466	-1.17209
PCDHGC5	-8.20466	-1.17209
DYNC1H1	-8.20466	-1.17209
MPL	-8.20449	-1.17207
PCDHA2	-8.2044	-1.17206
PCDHA2	-8.20437	-1.17205
GRB7	-10.5479	-1.17199
SETD1A	-9.37567	-1.17196
ALOX12	-10.5469	-1.17188
PCDH8	-8.20311	-1.17187
SLC1A4	-8.20291	-1.17184
ATP4B	-8.20171	-1.17167
CTRC	-9.37261	-1.17158
GSTK1	-8.20101	-1.17157
EGR3	-8.20094	-1.17156
ASPN	-8.20064	-1.17152
NUP133	-8.20004	-1.17143
NCKIPSD	-9.37135	-1.17142
ITGA9	-8.19985	-1.17141
ARHGAP4	-8.19977	-1.1714
S100A4	-9.37116	-1.17139
GNG5	-8.19938	-1.17134
DKK1	-8.19922	-1.17132
PANK1	-8.19854	-1.17122
HLX	-8.19826	-1.17118
NGFR	-10.5406	-1.17118
PCDHA2	-8.19822	-1.17117
PCDHA2	-8.19819	-1.17117
DIMT1	-9.3691	-1.17114
KLHDC8A	-8.19787	-1.17112
PIGR	-8.19773	-1.1711
MYL9	-8.19691	-1.17099
ABCC3	-12.8806	-1.17096
ARFGEF2	-9.3668	-1.17085
HAP1	-10.5376	-1.17084
MAP1B	-10.5373	-1.17081
PCDH1	-8.19541	-1.17077
RBM15	-8.1952	-1.17074
GPRIN1	-8195	-1.17071
GALNS	-8.1946	-1.17066
NCKAP1L	-9.36464	-1.17058
RERE	-10.5352	-1.17058
GUCY1A1	-10535	-1.17056
NFE2L1	-8.19383	-1.17055
EGF	-9.36403	-1.1705
RHOH	-8.19341	-1.17049
KPNA4	-8.19314	-1.17045
ABL1	-8.1931	-1.17044
ATF6B	-8.19295	-1.17042
RLF	-8.19276	-1.17039
MAOB	-8.19267	-1.17038
EIF2B1	-8.19252	-1.17036
NF1	-9.36247	-1.17031
OAS3	-8.19198	-1.17028
AMH	-8.19195	-1.17028
AMH	-8.19195	-1.17028
KLHDC8A	-8.19169	-1.17024
PIGR	-8.19155	-1.17022
MMP25	-8.19136	-1.17019
SH3RF1	-8.19078	-1.17011
CENPB	-9.36087	-1.17011
KIR2DL4	-8.1898	-1.16997
KIR2DL4	-8.1898	-1.16997
NOS1	-8189	-1.16986
MB	-8.18842	-1.16977
MB	-8.18842	-1.16977
CDK18	-10527	-1.16967
EIF3I	-10.5267	-1.16963
KIR2DL4	-8.18733	-1.16962
BAG3	-9.3565	-1.16956
FOXF2	-8.18648	-1.1695
GUCY1A2	-8.18589	-1.16941
ADAM19	-8.18565	-1.16938
PYY	-8.18563	-1.16938
CHST9	-8.18471	-1.16924
PCDHB1	-9.35339	-1.16917
PPM1F	-8.18394	-1.16913
ASPHD2	-8.18364	-1.16909
PNPLA2	-8.18291	-1.16899
KYNU	-8.1829	-1.16899
PKP1	-10.5207	-1.16897
ADO	-8.18262	-1.16895
C1QA	-8.18242	-1.16892
PRPF40A	-9.35089	-1.16886
OGFOD1	-8.18137	-1.16877
AP1M1	-8.18131	-1.16876
IL5RA	-8.18126	-1.16875
MYO18A	-8.18098	-1.16871
FAM178B	-8.18081	-1.16869
ALDH1A2	-11.6866	-1.16866
CNKSR1	-8.18028	-1.16861
SDC1	-8.18011	-1.16859
G3BP1	-8.17966	-1.16852
MYH2	-8.17871	-1.16839
SEZ6L	-9.34697	-1.16837
NLRC4	-8.17849	-1.16836
CTAGE1	-8.17808	-1.1683
PTGIS	-9.34628	-1.16829
SLC22A31	-11.6827	-1.16827
CAPN6	-8.1776	-1.16823
MPPED1	-9.34569	-1.16821
RANBP10	-8.17731	-1.16819
ATP2B4	-8.17729	-1.16818
CFH	-8.17707	-1.16815
CFH	-8.17707	-1.16815
DNER	-9.34515	-1.16814
ATP5F1B	-8.17697	-1.16814
CHP1	-8.17643	-1.16806
GSTT1	-8.17638	-1.16805
PAK2	-8.1762	-1.16803
LAMA2	-8.17605	-1.16801
MXD3	-9.34398	-1.168
PITPNC1	-8.17572	-1.16796
AP1B1	-8.17572	-1.16796
NFE2L2	-9.3434	-1.16793
NFE2L2	-9.3434	-1.16793
HASPIN	-8.17508	-1.16787
MYO18A	-8.1748	-1.16783
FMNL1	-8.17465	-1.16781
NMNAT2	-8.17461	-1.1678
DFFA	-8.17423	-1.16775
SDC1	-8.17393	-1.1677
SLC6A2	-8.17346	-1.16764
SLC6A2	-8.17346	-1.16764
SLC26A2	-9.34095	-1.16762
FJX1	-8.17329	-1.16761
FN1	-8.17253	-1.1675
OCRL	-8.17251	-1.1675
PCDH8	-9.33921	-1.1674
PCDHGA3	-8.17171	-1.16739
PCDHGA3	-8.17171	-1.16739
PTPRE	-9.33857	-1.16732
EMC1	-8.17114	-1.16731
SLC7A5	-8.17113	-1.1673
ATP5F1B	-8.17079	-1.16726
RNF167	-8.16991	-1.16713
APLP1	-9.33639	-1.16705
EDC3	-9.33379	-1.16672
NCAPD3	-9.33368	-1.16671
HP	-8.16638	-1.16663
SRCAP	-8.1663	-1.16661
NIPA1	-8.16598	-1.16657
PDE6A	-8.16558	-1.16651
PKN1	-8.16502	-1.16643
PKN1	-8.16502	-1.16643
PTPN23	-8.16491	-1.16642
MUC5B	-9.33084	-1.16636
CDS2	-8.16431	-1.16633
PCDHGB7	-8.16394	-1.16628
PCDHGA3	-8.16394	-1.16628
PCDHGA8	-8.16394	-1.16628
PCDHGA6	-8.16394	-1.16628
PCDHGA12	-8.16394	-1.16628
PCDHGA5	-8.16394	-1.16628
PCDHGA8	-8.16394	-1.16628
PCDHGA3	-8.16394	-1.16628
PCDHGA1	-8.16394	-1.16628
PCDHGA5	-8.16394	-1.16628
PCDHGB1	-8.16394	-1.16628
PCDHGC4	-8.16394	-1.16628
PCDHGB4	-8.16394	-1.16628
PCDHGA1	-8.16394	-1.16628
PCDHGA10	-8.16394	-1.16628
PCDHGB6	-8.16394	-1.16628
PCDHGA10	-8.16394	-1.16628
PCDHGB4	-8.16394	-1.16628
PCDHGA11	-8.16394	-1.16628
PCDHGB2	-8.16394	-1.16628
PCDHGA2	-8.16394	-1.16628
PCDHGC3	-8.16394	-1.16628
PCDHGA7	-8.16394	-1.16628
PCDHGB4	-8.16394	-1.16628
PCDHGC3	-8.16394	-1.16628
PCDHGC5	-8.16394	-1.16628
PCDHGA6	-8.16394	-1.16628
PCDHGB4	-8.16394	-1.16628
PCDHGA2	-8.16394	-1.16628
PCDHGA5	-8.16394	-1.16628
PCDHGB7	-8.16394	-1.16628
PCDHGC4	-8.16394	-1.16628
PCDHGA5	-8.16394	-1.16628
PCDHGB2	-8.16394	-1.16628
PCDHGC5	-8.16394	-1.16628
PCDHGA7	-8.16394	-1.16628
PCDHGB6	-8.16394	-1.16628
PCDHGB1	-8.16394	-1.16628
PCDHGA11	-8.16394	-1.16628
PCDHGA12	-8.16394	-1.16628
MID1IP1	-9.33005	-1.16626
CDPF1	-8.16238	-1.16605
RRN3	-8.16225	-1.16604
HOOK3	-9.32815	-1.16602
RAP2B	-8.16206	-1.16601
NFYA	-9.32772	-1.16596
ACE2	-8.16133	-1.1659
PAK4	-8.16131	-1.1659
CRHR1	-8.16111	-1.16587
EDC4	-8.16105	-1.16586
CECR2	-8.16085	-1.16584
CBL	-10.4924	-1.16582
FEM1A	-9.32612	-1.16576
P3H3	-8.16028	-1.16575
PDE4C	-8.16025	-1.16575
RPAP3	-9.32553	-1.16569
ANXA11	-8.15899	-1.16557
ALDH3B2	-9.32447	-1.16556
LMAN1L	-8.15788	-1.16541
PPIP5K2	-8.15781	-1.1654
GAS1	-8.1574	-1.16534
ACTN3	-9.32263	-1.16533
NDUFC1	-8.15727	-1.16532
ENTREP2	-8.15721	-1.16532
PHLDA1	-10.4877	-1.1653
REEP1	-8.15669	-1.16524
FADD	-8.15639	-1.1652
FBXO32	-8.15632	-1.16519
CAMSAP3	-8.15627	-1.16518
GABBR2	-8.15619	-1.16517
NCALD	-8.15608	-1.16515
GSTK1	-8.15584	-1.16512
CYTH2	-8.15549	-1.16507
DCN	-8.15544	-1.16506
HSPG2	-8.1554	-1.16506
PARD6G	-10.4853	-1.16503
OPA1	-8.15519	-1.16503
SCRN1	-8.15508	-1.16501
EMILIN1	-9.32003	-1.165
GTF2A2	-9.32002	-1.165
CRHR1	-8.15493	-1.16499
ATP2A2	-8.15383	-1.16483
GRAMD1B	-8.15364	-1.16481
ATP11A	-8.15359	-1.1648
FOXE1	-8.15315	-1.16474
MUC5B	-9.31784	-1.16473
PATZ1	-8.15307	-1.16472
SERTAD2	-9.31745	-1.16468
GMIP	-9.31705	-1.16463
PSMB2	-9.31691	-1.16461
NELFB	-8.15142	-1.16449
CD34	-8.15133	-1.16448
MYL2	-8.15132	-1.16447
LYVE1	-8.15114	-1.16445
LRIG3	-8.15079	-1.1644
SCN8A	-9.31492	-1.16437
MAP1S	-8.15032	-1.16433
KRT12	-8.15004	-1.16429
AP5B1	-8.14974	-1.16425
ARCN1	-8.14957	-1.16422
OBSCN	-8.14951	-1.16422
FH	-8.1475	-1.16393
KCND3	-8.14734	-1.16391
BUB1	-8.14676	-1.16382
MAST3	-8.14664	-1.16381
IGF1R	-8.14642	-1.16377
GPER1	-8.14642	-1.16377
CRTAC1	-8.14628	-1.16375
SCN1B	-8.14603	-1.16372
DYNC1H1	-9.30965	-1.16371
CLDN5	-8.14586	-1.16369
MUC4	-8.14545	-1.16364
PRDM2	-8.14516	-1.16359
IGF1R	-8.14497	-1.16357
RYR1	-10.4718	-1.16353
DVL3	-10.4715	-1.1635
MON1B	-9.30794	-1.16349
RGL4	-8.14411	-1.16344
PCDHGC5	-8.14395	-1.16342
PCDHGC5	-8.14395	-1.16342
MSX1	-8.14386	-1.16341
OBSCN	-8.14333	-1.16333
PATL1	-8.14313	-1.1633
MPDZ	-8.14309	-1.1633
ISG20L2	-8.14281	-1.16326
HNF4A	-8.14252	-1.16322
LSS	-9.30523	-1.16315
RNASE7	-10.4683	-1.16314
MORF4L1	-8142	-1.16314
NFATC4	-8.14192	-1.16313
HELZ2	-8.14178	-1.16311
RAB30	-11.6302	-1.16302
LENG8	-10467	-1163
FAIM2	-10.4664	-1.16293
GABBR2	-8.14022	-1.16289
RANBP10	-9.30248	-1.16281
CYB561	-9.30156	-1.1627
MINDY4	-8.13859	-1.16266
ARF3	-8.13843	-1.16263
CYP19A1	-9.30055	-1.16257
LMO7	-8.13788	-1.16255
NEU1	-8.13779	-1.16254
PPT1	-8.13755	-1.16251
PIP4K2B	-8.13707	-1.16244
EDC3	-8.13696	-1.16242
PDCD6IP	-8.13694	-1.16242
FBXO32	-8.13687	-1.16241
EPHA2	-8.13615	-1.16231
CYP2E1	-8.13591	-1.16227
NFATC4	-8.13574	-1.16225
MUC5B	-9.29795	-1.16224
AKT2	-8.13533	-1.16219
CCZ1B	-11.6216	-1.16216
ALPI	-8.13482	-1.16212
PPP2R5A	-8.13442	-1.16206
MCTS1	-8.13405	-1.16201
DPF3	-10.4579	-1.16199
RAB22A	-9.29576	-1.16197
RARG	-8.13376	-1.16197
HOXC10	-9.29521	-1.1619
RPN1	-9.29509	-1.16189
PPME1	-8.13318	-1.16188
DST	-8.1329	-1.16184
ARHGEF5	-8.13207	-1.16172
CDSN	-8.13174	-1.16168
CASR	-8.13168	-1.16167
CCDC50	-8.13141	-1.16163
KRT83	-8.1314	-1.16163
HOOK3	-8.13092	-1.16156
CTBP1	-8.13086	-1.16155
DSC3	-8.13044	-1.16149
MYT1L	-8.12987	-1.16141
IGFBPL1	-8.12944	-1.16135
NFE2L1	-8.12852	-1.16122
HECTD4	-8.12844	-1.16121
PTPN18	-8.1278	-1.16111
CIC	-8.1277	-1.1611
CNOT8	-8.12764	-1.16109
MAST3	-9.28851	-1.16106
HSPA4	-9.28805	-1.16101
PAQR8	-8.1266	-1.16094
E2F1	-9.28726	-1.16091
NUP93	-8.12586	-1.16084
GORASP2	-9.2866	-1.16082
RBM3	-9.28644	-1.16081
CLDN11	-8.12517	-1.16074
AR	-11.6072	-1.16072
SERPINA7	-8.12473	-1.16068
DSC3	-8.12426	-1.16061
OAS3	-8.12415	-1.16059
HNRNPA0	-8.12291	-1.16042
SERPINB9	-9.28304	-1.16038
RBM3	-8.12243	-1.16035
PARP1	-8.12208	-1.1603
SAP30	-8.12133	-1.16019
NAA30	-9.2811	-1.16014
LECT2	-9.28092	-1.16012
ERBB4	-8.12047	-1.16007
CD40LG	-9.27994	-1.15999
CREB5	-9.27963	-1.15995
HPN	-8.11926	-1.15989
ITK	-9.27845	-1.15981
KIF21B	-8.11833	-1.15976
HSPA2	-8.11819	-1.15974
SRCAP	-8.11777	-1.15968
CCDC85C	-9.27639	-1.15955
LAG3	-9.27607	-1.15951
DMAC2L	-8.11654	-1.15951
PER1	-8.11597	-1.15942
ADGRL3	-8.1159	-1.15941
MAP1B	-9.27526	-1.15941
NBN	-8.11543	-1.15935
ABL1	-8.11458	-1.15923
CSMD3	-8.11442	-1.1592
PCDH19	-8.1143	-1.15919
ADO	-9.27307	-1.15913
NDUFA9	-8.11361	-1.15909
PNN	-9.27261	-1.15908
MGMT	-9.27249	-1.15906
MATN1	-8.1133	-1.15904
BCAS3	-8.11324	-1.15903
PIK3C2B	-10.4311	-1.15901
NLRP4	-8.11287	-1.15898
JMJD6	-8.11265	-1.15895
RRP12	-8.11262	-1.15895
ERF	-8.11255	-1.15894
JMJD6	-9.27145	-1.15893
CLDN14	-9.27086	-1.15886
DIDO1	-8.1118	-1.15883
RAB6B	-8.11049	-1.15864
NEU1	-11.5859	-1.15859
EIF2AK4	-8.11004	-1.15858
JUND	-10.4267	-1.15852
LARP6	-8.10961	-1.15852
MYL9	-8.10961	-1.15852
PRX	-8.10916	-1.15845
MAP1A	-9.26682	-1.15835
ABL1	-8.1084	-1.15834
RYR1	-9.26635	-1.15829
PLD3	-8.10796	-1.15828
SERP1	-8.1078	-1.15826
GREM1	-8.10772	-1.15825
CLDN11	-9.26421	-1.15803
MUC5B	-9.26336	-1.15792
S100A14	-8.10501	-1.15786
GSPT1	-9.26272	-1.15784
CACHD1	-8.10463	-1.1578
SLC8A1	-8.10421	-1.15774
FAM178B	-9.26134	-1.15767
ADAMTS2	-8.10352	-1.15765
FBLN2	-8.10343	-1.15763
ALPP	-8.10334	-1.15762
C1orf159	-9.26039	-1.15755
RPGRIP1	-8.10222	-1.15746
ATP1A4	-9259	-1.15738
ADCY4	-10416	-1.15733
NUP93	-8.10072	-1.15725
DPYSL4	-8.10034	-1.15719
AHNAK2	-8.09982	-1.15712
PTP4A3	-8.0992	-1.15703
CD4	-8.09905	-1.15701
EDARADD	-8.09892	-1.15699
ERCC6	-8.09844	-1.15692
OSM	-8.0984	-1.15691
AFF2	-8.09838	-1.15691
TIRAP	-8.09838	-1.15691
CD5	-8.09815	-1.15688
MYO18A	-8.09741	-1.15677
BMP7	-8.09728	-1.15675
PCNT	-8.09723	-1.15675
FAM53B	-8.0972	-1.15674
POGZ	-8.09707	-1.15672
PRR7	-9.25379	-1.15672
REV3L	-9.25365	-1.15671
SDF2L1	-9.25341	-1.15668
B3GALT5	-9.25337	-1.15667
ERCC8	-10.41	-1.15667
NPTXR	-8.09621	-1.1566
DAZL	-9.25279	-1.1566
GZMA	-8.09609	-1.15658
PSME4	-9.25221	-1.15653
FBXL6	-9.25149	-1.15644
CBLN1	-10.4076	-1.1564
S1PR2	-9.25097	-1.15637
JAKMIP2	-8.09434	-1.15633
CDH1	-8.09417	-1.15631
NHLH1	-8.09417	-1.15631
RNFT2	-10.4067	-1.1563
LRP1	-8.09367	-1.15624
RERE	-10406	-1.15622
CELSR2	-8.09344	-1.15621
MAD1L1	-8.09272	-1.1561
PCDHA11	-8.0919	-1.15599
PLVAP	-9.24727	-1.15591
DDX18	-8.09131	-1.1559
DDX18	-8.09131	-1.1559
CHST14	-8.09107	-1.15587
CDH23	-8.09101	-1.15586
DPYSL2	-8.09056	-1.15579
EXTL1	-8.09026	-1.15575
HIC2	-9.24592	-1.15574
NFIC	-9.24552	-1.15569
MARS1	-8.08946	-1.15564
MAN1C1	-8.08919	-1.1556
LCOR	-8.08896	-1.15557
NKX2-3	-8.08879	-1.15554
HSP90B1	-11.5545	-1.15545
CDH1	-8.08799	-1.15543
KIF25	-9.24338	-1.15542
GZMH	-9.24338	-1.15542
CRISP1	-10.3988	-1.15542
RAI14	-9.24325	-1.15541
CD320	-8.08725	-1.15532
SELENON	-8.08722	-1.15532
BHMT2	-8.08714	-1.15531
GBA1	-8.08708	-1.1553
RABL2B	-8.08688	-1.15527
RYR1	-12.7078	-1.15525
SGK1	-8.08655	-1.15522
BET1L	-10.3967	-1.15519
MAPK1	-8.08596	-1.15514
CDC42	-8.08562	-1.15509
L1CAM	-8.0856	-1.15509
DDX18	-8.08513	-1.15502
DDX18	-8.08513	-1.15502
EIF4G1	-8.08508	-1.15501
RALGDS	-8.08497	-1.155
ADCK2	-9.2393	-1.15491
PPP1R16B	-8.08427	-1.1549
MPDZ	-10.3938	-1.15487
ARHGAP28	-8.08331	-1.15476
POLR1B	-8.08309	-1.15473
[truncated: 59,130 more rows]

## Sheet: DEG - TCGAvGTEx
ENSEMBL	SYMBOL	Description	baseMean	log2FoldChange	pvalue	DEG
ENSG00000003249	DBNDD1	protein_coding	1703.33	1.39389	1.12074e-26	Up
ENSG00000004961	HCCS	protein_coding	1129.32	1.27724	1.16304e-57	Up
ENSG00000006007	GDE1	protein_coding	3324.12	1.3497	2.09109e-79	Up
ENSG00000014641	MDH1	protein_coding	6345.14	1.78823	2.96944e-131	Up
ENSG00000015475	BID	protein_coding	1782.82	1.98279	6.59211e-87	Up
ENSG00000041357	PSMA4	protein_coding	5560.32	1.7939	1.40876e-103	Up
ENSG00000043355	ZIC2	protein_coding	391.782	4.01115	2.16427e-19	Up
ENSG00000065518	NDUFB4	protein_coding	7636.41	1.01832	1.09007e-26	Up
ENSG00000066322	ELOVL1	protein_coding	4915.88	1.50636	1.55486e-69	Up
ENSG00000076826	CAMSAP3	protein_coding	2418.17	2.8165	5.42715e-90	Up
ENSG00000078081	LAMP3	protein_coding	1046.03	4.34385	6.55295e-198	Up
ENSG00000078668	VDAC3	protein_coding	5377.89	1.66803	3.32517e-88	Up
ENSG00000082515	MRPL22	protein_coding	1601.34	1.24362	1.21203e-46	Up
ENSG00000084073	ZMPSTE24	protein_coding	3917.12	1.87708	2.08801e-96	Up
ENSG00000090889	KIF4A	protein_coding	966.782	5.80862	0	Up
ENSG00000101166	PRELID3B	protein_coding	5042.96	2.69723	1.01393e-265	Up
ENSG00000101773	RBBP8	protein_coding	2697.67	3.35482	2.3356e-197	Up
ENSG00000102934	PLLP	protein_coding	1448.45	1.89267	2.35025e-47	Up
ENSG00000103260	METRN	protein_coding	2071.71	1.81848	5.87265e-34	Up
ENSG00000104522	GFUS	protein_coding	6382.56	2.25961	3.15019e-104	Up
ENSG00000104524	PYCR3	protein_coding	1826.27	1.30378	5.21856e-30	Up
ENSG00000104738	MCM4	protein_coding	4894.73	3.08384	1.98681e-227	Up
ENSG00000104889	RNASEH2A	protein_coding	11.7563	2.07681	2.80086e-27	Up
ENSG00000106028	SSBP1	protein_coding	4282.46	1.76419	6.80619e-97	Up
ENSG00000108179	PPIF	protein_coding	5169.09	1.45884	2.97434e-51	Up
ENSG00000108561	C1QBP	protein_coding	4998.5	1.45136	2.6667e-53	Up
ENSG00000109919	MTCH2	protein_coding	4257.89	2.32903	5.95691e-224	Up
ENSG00000110057	UNC93B1	protein_coding	4739.92	2.14208	1.0818e-93	Up
ENSG00000110442	COMMD9	protein_coding	2232.4	1.53671	7.50267e-94	Up
ENSG00000111424	VDR	protein_coding	955.046	2.89788	5.44041e-78	Up
ENSG00000111640	GAPDH	protein_coding	130710	2.20637	1.20011e-121	Up
ENSG00000111669	TPI1	protein_coding	38282.2	2.15817	1.83291e-110	Up
ENSG00000113763	UNC5A	protein_coding	1244.36	3.54829	1.29703e-43	Up
ENSG00000114646	CSPG5	protein_coding	444.897	3.58632	8.08916e-101	Up
ENSG00000116544	DLGAP3	protein_coding	296.253	2.67256	1.73159e-37	Up
ENSG00000117394	SLC2A1	protein_coding	14645	2.54316	4.13678e-73	Up
ENSG00000117410	ATP6V0B	protein_coding	7911.42	1.53976	1.83766e-56	Up
ENSG00000119705	SLIRP	protein_coding	2274.61	1.72271	3.75067e-70	Up
ENSG00000123131	PRDX4	protein_coding	5660.09	1.07504	4.00434e-27	Up
ENSG00000123136	DDX39A	protein_coding	5006.1	1.14256	2.39028e-27	Up
ENSG00000123364	HOXC13	protein_coding	9.57313	2.36753	4.36829e-07	Up
ENSG00000123416	TUBA1B	protein_coding	13064.8	1.32546	2.03179e-45	Up
ENSG00000123472	ATPAF1	protein_coding	4672.8	1.39703	4.35765e-75	Up
ENSG00000124541	RRP36	protein_coding	2122.96	1.32086	1.02851e-63	Up
ENSG00000124635	H2BC11	protein_coding	278.256	3.7419	3.71049e-83	Up
ENSG00000124641	MED20	protein_coding	1452.85	1.41165	8.935e-91	Up
ENSG00000124659	TBCC	protein_coding	1725.8	1.34816	3.93862e-52	Up
ENSG00000125356	NDUFA1	protein_coding	6004.29	1.99315	6.66592e-74	Up
ENSG00000126067	PSMB2	protein_coding	8510.45	1.37082	3.25956e-77	Up
ENSG00000126267	COX6B1	protein_coding	14233.5	2.00188	2.7893e-76	Up
ENSG00000127337	YEATS4	protein_coding	1457.88	1.82332	1.35411e-55	Up
ENSG00000128626	MRPS12	protein_coding	2772.89	1.8382	4.42738e-56	Up
ENSG00000129235	TXNDC17	protein_coding	1573.24	2.19759	9.65341e-99	Up
ENSG00000130193	THEM6	protein_coding	3512	3.01144	4.20704e-135	Up
ENSG00000130707	ASS1	protein_coding	28472	3.00435	1.37572e-132	Up
ENSG00000131174	COX7B	protein_coding	7909.92	2.40866	1.51698e-103	Up
ENSG00000131236	CAP1	protein_coding	15053.4	1.17275	4.08676e-48	Up
ENSG00000132646	PCNA	protein_coding	5959.2	2.44038	2.73712e-136	Up
ENSG00000132963	POMP	protein_coding	4144.29	1.53012	1.76139e-65	Up
ENSG00000134291	TMEM106C	protein_coding	5221.59	1.50508	1.17661e-54	Up
ENSG00000134333	LDHA	protein_coding	44528.1	1.87695	4.19655e-56	Up
ENSG00000134690	CDCA8	protein_coding	1445.8	4.63725	6.8855e-262	Up
ENSG00000135476	ESPL1	protein_coding	1430	3.82579	7.94694e-167	Up
ENSG00000135617	PRADC1	protein_coding	941.793	1.03403	6.22487e-20	Up
ENSG00000135940	COX5B	protein_coding	14100.1	1.94928	3.94381e-76	Up
ENSG00000136810	TXN	protein_coding	6913.63	2.02625	1.16056e-83	Up
ENSG00000136928	GABBR2	protein_coding	184.365	4.44987	4.44773e-42	Up
ENSG00000139514	SLC7A1	protein_coding	3863.27	1.5614	1.22534e-39	Up
ENSG00000139644	TMBIM6	protein_coding	49013.6	1.03843	1.44184e-63	Up
ENSG00000139726	DENR	protein_coding	3974.81	1.46356	6.7709e-129	Up
ENSG00000141759	TXNL4A	protein_coding	2894.88	1.56202	7.83493e-77	Up
ENSG00000143179	UCK2	protein_coding	1375.54	1.25166	2.65632e-58	Up
ENSG00000143183	TMCO1	protein_coding	5363.75	1.7875	1.21627e-145	Up
ENSG00000143612	C1orf43	protein_coding	11733.7	1.67713	2.1239e-125	Up
ENSG00000143921	ABCG8	protein_coding	44.7862	1.89451	6.18754e-17	Up
ENSG00000143977	SNRPG	protein_coding	2635.94	1.87479	6.02598e-77	Up
ENSG00000145494	NDUFS6	protein_coding	3581.31	1.51957	9.36758e-47	Up
ENSG00000147669	POLR2K	protein_coding	4341.46	2.00334	1.55459e-101	Up
ENSG00000147684	NDUFB9	protein_coding	8944.92	2.19974	2.06496e-74	Up
ENSG00000154518	ATP5MC3	protein_coding	11039.1	1.83982	1.2789e-80	Up
ENSG00000156411	ATP5MJ	protein_coding	5291.93	1.44995	7.17141e-39	Up
ENSG00000157456	CCNB2	protein_coding	1850.23	5.0176	0	Up
ENSG00000157992	KRTCAP3	protein_coding	1984.43	3.72623	2.7899e-185	Up
ENSG00000159259	CHAF1B	protein_coding	663.505	1.30001	8.17373e-37	Up
ENSG00000160124	MIX23	protein_coding	1313.61	2.39832	6.70517e-174	Up
ENSG00000163082	SGPP2	protein_coding	3514.64	4.96479	9.58949e-197	Up
ENSG00000163170	BOLA3	protein_coding	368.729	2.32785	3.51409e-108	Up
ENSG00000163655	GMPS	protein_coding	5077.63	1.0781	9.01512e-62	Up
ENSG00000163694	RBM47	protein_coding	4599.96	3.58714	2.76369e-243	Up
ENSG00000163902	RPN1	protein_coding	23839.1	2.37718	5.15799e-261	Up
ENSG00000164961	WASHC5	protein_coding	3079.49	1.23998	9.54754e-53	Up
ENSG00000165629	ATP5F1C	protein_coding	13417.3	2.16954	1.34894e-151	Up
ENSG00000166557	TMED3	protein_coding	5004.26	1.77917	6.18722e-76	Up
ENSG00000166851	PLK1	protein_coding	2044.77	2.19219	3.60744e-80	Up
ENSG00000167461	RAB8A	protein_coding	1819.42	1.20911	2.22371e-55	Up
ENSG00000168393	DTYMK	protein_coding	1838.08	1.55533	4.10797e-68	Up
ENSG00000168505	GBX2	protein_coding	4.63264	1.96966	1.83905e-07	Up
ENSG00000168961	LGALS9	protein_coding	3573.62	1.30613	3.66235e-22	Up
ENSG00000169692	AGPAT2	protein_coding	3498.6	1.4248	3.48843e-33	Up
ENSG00000170779	CDCA4	protein_coding	1521.31	1.63336	3.78899e-63	Up
ENSG00000171435	KSR2	protein_coding	222.585	4.76591	1.06885e-144	Up
ENSG00000172031	EPHX4	protein_coding	432.856	6.03812	9.7501e-264	Up
ENSG00000173153	ESRRA	protein_coding	1469.84	1.44213	3.925e-48	Up
ENSG00000177181	RIMKLA	protein_coding	277.76	3.66167	4.85569e-72	Up
ENSG00000177889	UBE2N	protein_coding	4991.44	1.217	3.05173e-58	Up
ENSG00000178741	COX5A	protein_coding	6407.58	1.95662	4.88147e-75	Up
ENSG00000179950	PUF60	protein_coding	14589.7	1.71816	1.50753e-77	Up
ENSG00000180233	ZNRF2	protein_coding	932.118	1.08091	8.17013e-32	Up
ENSG00000180817	PPA1	protein_coding	11213	2.84756	1.03285e-162	Up
ENSG00000180879	SSR4	protein_coding	10318.1	1.29525	2.04044e-29	Up
ENSG00000180992	MRPL14	protein_coding	2553.83	2.36147	5.66929e-141	Up
ENSG00000182180	MRPS16	protein_coding	4063.48	1.6379	5.38216e-117	Up
ENSG00000182544	MFSD5	protein_coding	1730.96	1.24802	1.92755e-65	Up
ENSG00000182791	CCDC87	protein_coding	62.3451	1.90619	5.98731e-33	Up
ENSG00000183155	RABIF	protein_coding	890.917	1.98011	5.5758e-186	Up
ENSG00000183317	EPHA10	protein_coding	109.259	4.33111	1.44395e-67	Up
ENSG00000184992	BRI3BP	protein_coding	1444.86	2.7167	4.64437e-171	Up
ENSG00000186193	SAPCD2	protein_coding	637.99	5.68881	2.47242e-264	Up
ENSG00000197061	H4C3	protein_coding	200.188	1.42895	9.31781e-11	Up
ENSG00000197153	H3C12	protein_coding	17.3327	5.38839	1.2219e-99	Up
ENSG00000197903	H2BC12	protein_coding	2357.33	2.26439	1.47014e-53	Up
ENSG00000203760	CENPW	protein_coding	1145.82	4.32702	3.23129e-130	Up
ENSG00000223572	CKMT1A	protein_coding	172.2	5.67912	2.20737e-121	Up
ENSG00000226479	TMEM185B	protein_coding	3092.65	1.04837	6.36413e-60	Up
ENSG00000226564	FTH1P20	processed_pseudogene	311.135	5.03557	2.73467e-252	Up
ENSG00000228262	LINC01320	lncRNA	407.733	6.30892	6.95042e-81	Up
ENSG00000232445	EMSLR	lncRNA	72.8618	3.04386	3.22693e-68	Up
ENSG00000232519	ENSG00000232519	lncRNA	4.71165	4.11161	2.05572e-68	Up
ENSG00000236675	MTX1LP	transcribed_unprocessed_pseudogene	103.614	2.7934	1.23519e-105	Up
ENSG00000237289	CKMT1B	protein_coding	244.908	3.8631	2.83846e-81	Up
ENSG00000247626	MARS2	protein_coding	655.905	1.73117	4.42218e-83	Up
ENSG00000249936	RAC1P2	processed_pseudogene	167.905	4.66472	0	Up
ENSG00000250479	CHCHD10	protein_coding	5051.5	2.20858	9.59505e-50	Up
ENSG00000258072	ENSG00000258072	transcribed_processed_pseudogene	32.0827	8.009	4.02222e-170	Up
ENSG00000266019	MIR3609	miRNA	35.6305	3.8966	6.76241e-36	Up
ENSG00000266850	ENSG00000266850	lncRNA	13.4775	4.44684	1.2937e-73	Up
ENSG00000270761	CD2AP-DT	lncRNA	42.4768	2.92991	2.6109e-78	Up
ENSG00000273391	ENSG00000273391	lncRNA	33.994	1.11684	6.3182e-15	Up
ENSG00000276043	UHRF1	protein_coding	537.429	3.6262	3.3133e-116	Up
ENSG00000276368	H2AC14	protein_coding	16.7722	4.0811	3.11578e-38	Up
ENSG00000277775	H3C7	protein_coding	40.6042	4.5567	3.03528e-49	Up
ENSG00000278233	RNA5-8SN2	rRNA	4.94118	1.19093	0.00555702	Up
ENSG00000278677	H2AC17	protein_coding	11.1585	4.99865	5.18288e-65	Up
ENSG00000279483	ENSG00000279483	processed_pseudogene	217.555	10.4161	0	Up
ENSG00000280649	ENSG00000280649	TEC	207.787	1.63745	1.37404e-36	Up
ENSG00000286522	H3C2	protein_coding	69.1202	6.04625	2.83088e-94	Up
ENSG00000006283	CACNA1G	protein_coding	643.941	-5.2125	1.08619e-115	Down
ENSG00000010295	IFFO1	protein_coding	1044.97	-2.7089	3.11359e-106	Down
ENSG00000064692	SNCAIP	protein_coding	961.265	-3.33107	1.04295e-80	Down
ENSG00000070193	FGF10	protein_coding	426.497	-5.24906	7.27737e-62	Down
ENSG00000089177	KIF16B	protein_coding	1067.83	-1.05812	2.47085e-43	Down
ENSG00000100320	RBFOX2	protein_coding	6958.14	-1.51647	2.09319e-100	Down
ENSG00000102780	DGKH	protein_coding	1010.63	-1.04427	8.6386e-18	Down
ENSG00000105650	PDE4C	protein_coding	96.2914	-4.90356	3.71757e-107	Down
ENSG00000105928	GSDME	protein_coding	750.037	-1.02534	1.10186e-21	Down
ENSG00000108465	CDK5RAP3	protein_coding	3812.83	-4.74689	8.41997e-289	Down
ENSG00000110318	CEP126	protein_coding	772.346	-1.76766	6.55874e-29	Down
ENSG00000111962	UST	protein_coding	759.897	-1.6164	1.37717e-35	Down
ENSG00000112599	GUCA1B	protein_coding	133.145	-2.05547	3.73888e-44	Down
ENSG00000112619	PRPH2	protein_coding	168.684	-2.49647	1.02292e-48	Down
ENSG00000113231	PDE8B	protein_coding	238.696	-2.98167	6.90684e-95	Down
ENSG00000113248	PCDHB15	protein_coding	458.965	-2.54617	7.16903e-39	Down
ENSG00000113721	PDGFRB	protein_coding	10008.6	-4.12726	4.26932e-170	Down
ENSG00000114735	HEMK1	protein_coding	2552.85	-1.87284	2.11006e-99	Down
ENSG00000118762	PKD2	protein_coding	2683.56	-1.93377	1.04075e-97	Down
ENSG00000123560	PLP1	protein_coding	209.908	-3.63528	8.2402e-33	Down
ENSG00000124570	SERPINB6	protein_coding	6533.47	-1.07142	2.26844e-28	Down
ENSG00000126947	ARMCX1	protein_coding	1474.77	-1.87033	1.19279e-69	Down
ENSG00000128606	LRRC17	protein_coding	1537.26	-3.45902	2.38436e-67	Down
ENSG00000134245	WNT2B	protein_coding	1112.17	-3.17213	2.53149e-63	Down
ENSG00000134853	PDGFRA	protein_coding	11971.2	-3.90909	7.85559e-103	Down
ENSG00000134874	DZIP1	protein_coding	2016.39	-1.67025	6.49209e-39	Down
ENSG00000137872	SEMA6D	protein_coding	1488.18	-1.80385	7.38355e-38	Down
ENSG00000142046	TMEM91	protein_coding	364.646	-3.16434	2.40086e-180	Down
ENSG00000143442	POGZ	protein_coding	8801.29	-1.93556	1.39255e-111	Down
ENSG00000144792	ZNF660	protein_coding	458.46	-1.12673	5.90186e-22	Down
ENSG00000145216	FIP1L1	protein_coding	1143.32	-1.23495	3.63327e-104	Down
ENSG00000147099	HDAC8	protein_coding	796.819	-1.57377	6.84534e-108	Down
ENSG00000154175	ABI3BP	protein_coding	2412.21	-3.24113	2.42907e-54	Down
ENSG00000154767	XPC	protein_coding	1314.85	-1.44372	2.08423e-72	Down
ENSG00000157502	PWWP3B	protein_coding	5657.34	-5.31547	6.70711e-154	Down
ENSG00000158163	DZIP1L	protein_coding	379.559	-1.86503	1.15217e-43	Down
ENSG00000160961	ZNF333	protein_coding	1376.2	-1.58424	1.14587e-55	Down
ENSG00000162733	DDR2	protein_coding	3746.48	-1.85229	2.47628e-37	Down
ENSG00000162944	RFTN2	protein_coding	424.409	-2.15034	4.38137e-75	Down
ENSG00000163431	LMOD1	protein_coding	2947.65	-4.25614	3.93765e-136	Down
ENSG00000164169	PRMT9	protein_coding	1192.29	-1.8579	1.77201e-53	Down
ENSG00000166343	MSS51	protein_coding	171.98	-1.97283	1.15984e-70	Down
ENSG00000166780	BMERB1	protein_coding	1299.72	-1.82153	6.60778e-31	Down
ENSG00000166793	YPEL4	protein_coding	484.805	-3.57042	4.64515e-129	Down
ENSG00000167371	PRRT2	protein_coding	3610.29	-7.00569	0	Down
ENSG00000167578	RAB4B	protein_coding	181.954	-3.72427	3.35063e-179	Down
ENSG00000170271	FAXDC2	protein_coding	2353.24	-1.99896	1.41396e-50	Down
ENSG00000171357	LURAP1	protein_coding	68.4712	-2.7834	1.16351e-76	Down
ENSG00000171817	ZNF540	protein_coding	400.465	-3.43406	3.22974e-128	Down
ENSG00000172935	MRGPRF	protein_coding	909.632	-4.27554	3.25636e-163	Down
ENSG00000173209	AHSA2P	transcribed_unitary_pseudogene	4586.1	-2.1525	2.07247e-83	Down
ENSG00000174740	PABPC5	protein_coding	162.898	-2.63071	5.22153e-51	Down
ENSG00000175106	TVP23C	protein_coding	284.206	-1.79638	4.14129e-77	Down
ENSG00000177576	C18orf32	protein_coding	810.105	-3.121	2.55158e-258	Down
ENSG00000178803	ADORA2A-AS1	lncRNA	22.3341	-2.52192	5.44464e-47	Down
ENSG00000178852	EFCAB13	protein_coding	249.212	-1.00307	1.12011e-17	Down
ENSG00000179636	TPPP2	protein_coding	10.5101	-3.0165	2.28985e-28	Down
ENSG00000184313	MROH7	protein_coding	706.346	-5.35989	5.73316e-161	Down
ENSG00000184465	WDR27	protein_coding	1657.91	-2.43165	1.56627e-97	Down
ENSG00000184619	KRBA2	protein_coding	572.844	-1.33945	1.76311e-38	Down
ENSG00000185513	L3MBTL1	protein_coding	844.363	-2.73142	4.01044e-96	Down
ENSG00000186310	NAP1L3	protein_coding	349.792	-1.07833	2.37615e-12	Down
ENSG00000187664	HAPLN4	protein_coding	22.5066	-7.5329	8.14338e-111	Down
ENSG00000187792	ZNF70	protein_coding	563.115	-1.83159	4.29415e-90	Down
ENSG00000188177	ZC3H6	protein_coding	1323.84	-1.42414	1.01365e-54	Down
ENSG00000189367	KIAA0408	protein_coding	130.145	-6.80122	6.30563e-239	Down
ENSG00000189398	OR7E12P	transcribed_unprocessed_pseudogene	30.4609	-2.02032	1.67309e-12	Down
ENSG00000196159	FAT4	protein_coding	796.6	-2.16768	1.39006e-50	Down
ENSG00000197816	CCDC180	protein_coding	406.919	-4.06716	9.39126e-147	Down
ENSG00000198075	SULT1C4	protein_coding	1162.04	-2.81623	6.82133e-43	Down
ENSG00000200084	SNORD68	snoRNA	2.04551	-4.202	1.3149e-52	Down
ENSG00000204650	LINC02210	transcribed_unitary_pseudogene	957.025	-1.59541	4.0058e-82	Down
ENSG00000204681	GABBR1	protein_coding	4903.44	-3.91042	1.59471e-116	Down
ENSG00000225963	ENSG00000225963	lncRNA	43.3927	-1.93528	1.81702e-33	Down
ENSG00000228252	COL6A4P2	transcribed_unitary_pseudogene	337.216	-3.24025	5.26432e-52	Down
ENSG00000228363	CHMP3-AS1	lncRNA	39.4723	-1.97092	1.77005e-33	Down
ENSG00000228526	MIR34AHG	lncRNA	662.62	-2.16238	1.60658e-48	Down
ENSG00000230189	RABGEF1P2	transcribed_unprocessed_pseudogene	17.4144	-4.12267	4.64341e-117	Down
ENSG00000230224	PHB1P9	processed_pseudogene	52.6975	-1.16622	7.17603e-25	Down
ENSG00000230415	LINC01786	lncRNA	61.6109	-1.63292	2.11774e-26	Down
ENSG00000231234	SKP1P1	transcribed_processed_pseudogene	16.3303	-6.96254	4.02621e-140	Down
ENSG00000231329	ENSG00000231329	lncRNA	16.4161	-3.03214	1.61112e-60	Down
ENSG00000231728	TMSB15B-AS1	lncRNA	40.7851	-3.27788	1.53826e-73	Down
ENSG00000234769	WASH4P	transcribed_unprocessed_pseudogene	31.4998	-1.23904	9.3499e-22	Down
ENSG00000234983	ENSG00000234983	processed_pseudogene	25.6191	-7.85578	5.69307e-173	Down
ENSG00000237499	WAKMAR2	lncRNA	137.034	-2.09562	2.09314e-77	Down
ENSG00000239257	RPL23AP1	transcribed_processed_pseudogene	25.4459	-7.84305	1.04501e-158	Down
ENSG00000239650	GUSBP4	transcribed_unprocessed_pseudogene	35.7723	-7.09114	3.96811e-159	Down
ENSG00000240303	ACAD11	protein_coding	1482.73	-7.30385	0	Down
ENSG00000243323	PTPRVP	transcribed_unitary_pseudogene	113.775	-3.32177	9.49076e-67	Down
ENSG00000243406	MRPS31P5	transcribed_unprocessed_pseudogene	171.477	-4.27429	9.13587e-208	Down
ENSG00000244560	ENSG00000244560	transcribed_unprocessed_pseudogene	331.479	-3.60541	1.4156e-149	Down
ENSG00000250608	NUDT16-DT	lncRNA	172.75	-1.2872	7.79176e-22	Down
ENSG00000252355	RN7SKP287	misc_RNA	5.07392	-1.45016	1.40527e-13	Down
ENSG00000253837	LOXL2-AS1	lncRNA	33.6752	-1.57244	1.04772e-30	Down
ENSG00000256525	POLG2	protein_coding	1149.68	-1.15094	3.47422e-43	Down
ENSG00000257591	ZNF625	protein_coding	30.1495	-2.89345	2.77383e-83	Down
ENSG00000258727	AP1G2-AS1	lncRNA	390.936	-5.78065	0	Down
ENSG00000259562	ENSG00000259562	transcribed_processed_pseudogene	43.1884	-1.27353	1.72955e-24	Down
ENSG00000260051	ENSG00000260051	lncRNA	63.1683	-3.362	5.55143e-84	Down
ENSG00000260563	ENSG00000260563	lncRNA	301.276	-2.21572	1.59509e-66	Down
ENSG00000261087	ZNNT1	lncRNA	285.989	-2.41656	1.57241e-50	Down
ENSG00000262155	LINC02175	lncRNA	142.335	-1.27924	2.56854e-21	Down
ENSG00000262528	ENSG00000262528	lncRNA	54.3063	-8.85286	2.26298e-246	Down
ENSG00000263155	MYZAP	protein_coding	69.6092	-2.78014	1.2499e-60	Down
ENSG00000265298	ENSG00000265298	unprocessed_pseudogene	307.673	-2.52959	1.64254e-106	Down
ENSG00000265511	ENSG00000265511	lncRNA	69.0525	-2.62158	9.76899e-78	Down
ENSG00000267343	ZNF833P	transcribed_unprocessed_pseudogene	21.6374	-6.67486	5.97107e-130	Down
ENSG00000267370	ENSG00000267370	unprocessed_pseudogene	59.7053	-1.12712	8.29241e-18	Down
ENSG00000267712	LINC01539	lncRNA	11.7896	-2.86877	1.18307e-25	Down
ENSG00000269514	ENSG00000269514	lncRNA	105.807	-1.56538	2.82458e-23	Down
ENSG00000271009	ENSG00000271009	lncRNA	84.0232	-1.3904	6.03995e-21	Down
ENSG00000272631	ENSG00000272631	lncRNA	233.925	-1.90976	8.80568e-65	Down
ENSG00000272812	ENSG00000272812	lncRNA	85.9757	-2.3088	2.14085e-68	Down
ENSG00000272983	ENSG00000272983	lncRNA	77.7154	-1.81997	2.10568e-36	Down
ENSG00000278621	THBS1-AS1	lncRNA	14.2172	-6.98329	4.30483e-80	Down
ENSG00000279108	ENSG00000279108	TEC	102.815	-2.4059	1.24236e-57	Down
ENSG00000279192	PWAR5	TEC	88.8295	-9.64849	1.26814e-277	Down
ENSG00000279744	ENSG00000279744	TEC	66.7044	-2.31258	1.47701e-47	Down
ENSG00000281195	ENSG00000281195	lncRNA	30.6005	-1.56758	8.24891e-22	Down
ENSG00000285331	TCF12-DT	lncRNA	183.739	-2.07321	6.69997e-119	Down
ENSG00000287264	ENSG00000287264	lncRNA	37.5992	-2.37705	1.70053e-49	Down
ENSG00000287447	ENSG00000287447	lncRNA	4.77941	-1.99273	3.30551e-20	Down
ENSG00000287625	ENSG00000287625	lncRNA	101.1	-1.36499	9.17111e-35	Down
ENSG00000288065	ENSG00000288065	lncRNA	63.4014	-1.43609	8.06343e-22	Down

## Sheet: EMT - Resistant Cell Lines
ENSEMBL	SYMBOL	Description	baseMean	log2FoldChange	pvalue	DEG
ENSG00000006016	CRLF1	protein_coding	2379.7	0.419681	0.0851111	Not Deregulated
ENSG00000006327	TNFRSF12A	protein_coding	179.195	0.183426	0.65883	Not Deregulated
ENSG00000008517	IL32	protein_coding	20.5222	-0.0873207	0.83504	Not Deregulated
ENSG00000011422	PLAUR	protein_coding	140.688	-0.549656	0.102815	Not Deregulated
ENSG00000011465	DCN	protein_coding	687.089	2.0389	1.54191e-14	Up
ENSG00000019549	SNAI2	protein_coding	110.238	-0.294399	0.39591	Not Deregulated
ENSG00000026025	VIM	protein_coding	7163.02	0.318597	0.409064	Not Deregulated
ENSG00000026103	FAS	protein_coding	15.6151	0.0962153	0.819016	Not Deregulated
ENSG00000038427	VCAN	protein_coding	6.33829	-0.41329	0.282635	Not Deregulated
ENSG00000042493	CAPG	protein_coding	11.9176	-0.614238	0.144954	Not Deregulated
ENSG00000053747	LAMA3	protein_coding	6.99524	0.600431	0.127021	Not Deregulated
ENSG00000058085	LAMC2	protein_coding	9.24795	0.57488	0.151992	Not Deregulated
ENSG00000060718	COL11A1	protein_coding	3391.97	2.5399	1.62536e-14	Up
ENSG00000063660	GPC1	protein_coding	513.483	-0.106269	0.677012	Not Deregulated
ENSG00000065534	MYLK	protein_coding	519.812	-0.397764	0.0649998	Not Deregulated
ENSG00000069702	TGFBR3	protein_coding	432.407	0.467919	0.051517	Not Deregulated
ENSG00000070087	PFN2	protein_coding	1376.81	0.931774	1.36923e-05	Not Deregulated
ENSG00000070404	FSTL3	protein_coding	75.4277	0.444016	0.191991	Not Deregulated
ENSG00000073008	PVR	protein_coding	891.232	0.0915568	0.667055	Not Deregulated
ENSG00000073712	FERMT2	protein_coding	3856.12	-0.0261617	0.915452	Not Deregulated
ENSG00000077942	FBLN1	protein_coding	1068.48	0.176477	0.394002	Not Deregulated
ENSG00000078098	FAP	protein_coding	3.46684	0.509845	0.0882653	Not Deregulated
ENSG00000080573	COL5A3	protein_coding	4.02181	-0.318035	0.355592	Not Deregulated
ENSG00000082781	ITGB5	protein_coding	608.48	-0.190208	0.366512	Not Deregulated
ENSG00000083444	PLOD1	protein_coding	2015	0.0266455	0.890146	Not Deregulated
ENSG00000084636	COL16A1	protein_coding	5.67186	-0.460182	0.213241	Not Deregulated
ENSG00000085063	CD59	protein_coding	476.982	0.290466	0.274144	Not Deregulated
ENSG00000087303	NID2	protein_coding	1311.89	0.304785	0.297474	Not Deregulated
ENSG00000099860	GADD45B	protein_coding	54.9499	-0.239827	0.527233	Not Deregulated
ENSG00000100097	LGALS1	protein_coding	1018.54	0.423193	0.0731162	Not Deregulated
ENSG00000100234	TIMP3	protein_coding	40.9291	-0.923493	0.0232224	Not Deregulated
ENSG00000101335	MYL9	protein_coding	2202.6	-0.113813	0.619362	Not Deregulated
ENSG00000102265	TIMP1	protein_coding	446.73	0.529715	0.0374492	Not Deregulated
ENSG00000102683	SGCG	protein_coding	30.1023	0.44093	0.299547	Not Deregulated
ENSG00000104332	SFRP1	protein_coding	60.5221	-0.421829	0.0395163	Not Deregulated
ENSG00000105290	APLP1	protein_coding	653.375	-0.191572	0.525339	Not Deregulated
ENSG00000105329	TGFB1	protein_coding	2621.15	0.150504	0.542644	Not Deregulated
ENSG00000106333	PCOLCE	protein_coding	1201.74	-0.0321453	0.891586	Not Deregulated
ENSG00000106366	SERPINE1	protein_coding	10.166	-0.92231	0.0245504	Not Deregulated
ENSG00000106397	PLOD3	protein_coding	400.268	-0.00867943	0.973287	Not Deregulated
ENSG00000106483	SFRP4	protein_coding	128.089	-0.380355	0.153387	Not Deregulated
ENSG00000106484	MEST	protein_coding	13363.8	-1.2944	3.54586e-07	Down
ENSG00000106823	ECM2	protein_coding	206.516	0.193214	0.51455	Not Deregulated
ENSG00000107796	ACTA2	protein_coding	35.9036	-0.205679	0.614353	Not Deregulated
ENSG00000107984	DKK1	protein_coding	269.552	-0.317109	0.387975	Not Deregulated
ENSG00000108821	COL1A1	protein_coding	790.357	-0.766783	0.0528856	Not Deregulated
ENSG00000109099	PMP22	protein_coding	92.5646	-0.316132	0.378601	Not Deregulated
ENSG00000111341	MGP	protein_coding	140.214	0.0325706	0.876644	Not Deregulated
ENSG00000111674	ENO2	protein_coding	14.7836	-0.340297	0.423119	Not Deregulated
ENSG00000111799	COL12A1	protein_coding	3.33277	0.142007	0.662805	Not Deregulated
ENSG00000112186	CAP2	protein_coding	1418.59	-0.348459	0.0915789	Not Deregulated
ENSG00000112715	VEGFA	protein_coding	388.379	0.416544	0.154284	Not Deregulated
ENSG00000113083	LOX	protein_coding	16.541	-0.0540733	0.898789	Not Deregulated
ENSG00000113140	SPARC	protein_coding	1356.28	0.0120122	0.962293	Not Deregulated
ENSG00000113361	CDH6	protein_coding	3.40149	0.165416	0.627177	Not Deregulated
ENSG00000113657	DPYSL3	protein_coding	3.3385	-0.0725678	0.804124	Not Deregulated
ENSG00000113721	PDGFRB	protein_coding	44.1757	-2.42748	7.37725e-08	Down
ENSG00000114270	COL7A1	protein_coding	97.3304	0.916313	0.00370756	Not Deregulated
ENSG00000115414	FN1	protein_coding	76.1021	0.241312	0.534891	Not Deregulated
ENSG00000115457	IGFBP2	protein_coding	477.107	-0.173903	0.637862	Not Deregulated
ENSG00000115738	ID2	protein_coding	487.342	-1.40157	3.70579e-07	Down
ENSG00000115884	SDC1	protein_coding	1460.8	0.147639	0.529058	Not Deregulated
ENSG00000115935	WIPF1	protein_coding	1258.31	-0.16189	0.578482	Not Deregulated
ENSG00000116132	PRRX1	protein_coding	1661.77	3.45833	4.63196e-28	Up
ENSG00000116260	QSOX1	protein_coding	706.102	0.0835764	0.777328	Not Deregulated
ENSG00000116717	GADD45A	protein_coding	87.0962	0.0202921	0.956187	Not Deregulated
ENSG00000117385	P3H1	protein_coding	545.523	0.0315093	0.905065	Not Deregulated
ENSG00000118503	TNFAIP3	protein_coding	26.7923	-0.652339	0.111719	Not Deregulated
ENSG00000118523	CCN2	protein_coding	135.65	-0.915547	0.000883398	Not Deregulated
ENSG00000118785	SPP1	protein_coding	3.38147	0.250018	0.385459	Not Deregulated
ENSG00000120708	TGFBI	protein_coding	2.59128	0.317504	0.1981	Not Deregulated
ENSG00000122218	COPA	protein_coding	3211.58	-0.0361012	0.84831	Not Deregulated
ENSG00000122786	CALD1	protein_coding	2540.44	0.221497	0.316767	Not Deregulated
ENSG00000123384	LRP1	protein_coding	757.283	-0.0798262	0.757109	Not Deregulated
ENSG00000124145	SDC4	protein_coding	192.965	0.0334085	0.920619	Not Deregulated
ENSG00000128595	CALU	protein_coding	2505.41	-0.171106	0.427054	Not Deregulated
ENSG00000130066	SAT1	protein_coding	161.992	0.501532	0.160308	Not Deregulated
ENSG00000130309	COLGALT1	protein_coding	1073.38	0.19193	0.345341	Not Deregulated
ENSG00000130635	COL5A1	protein_coding	77.0978	-0.69038	0.101348	Not Deregulated
ENSG00000130821	SLC6A8	protein_coding	220.652	-0.0771861	0.819609	Not Deregulated
ENSG00000132031	MATN3	protein_coding	9.13349	-0.549768	0.184684	Not Deregulated
ENSG00000132561	MATN2	protein_coding	150.007	-0.430447	0.163735	Not Deregulated
ENSG00000133110	POSTN	protein_coding	1115.42	-3.96473e-05	0.99988	Not Deregulated
ENSG00000134013	LOXL2	protein_coding	939.452	-0.678529	0.00129568	Not Deregulated
ENSG00000134250	NOTCH2	protein_coding	2268.36	-0.441718	0.0814614	Not Deregulated
ENSG00000134871	COL4A2	protein_coding	4.54651	0.418566	0.186241	Not Deregulated
ENSG00000135318	NT5E	protein_coding	22.3573	0.134998	0.745112	Not Deregulated
ENSG00000135862	LAMC1	protein_coding	4745.21	0.179304	0.391173	Not Deregulated
ENSG00000135919	SERPINE2	protein_coding	29.794	-1.71206	5.2574e-05	Down
ENSG00000137801	THBS1	protein_coding	122.275	-2.8885	7.2474e-18	Down
ENSG00000138448	ITGAV	protein_coding	7542.61	-1.06944	0.000216196	Down
ENSG00000138685	FGF2	protein_coding	987.382	-0.0493012	0.854383	Not Deregulated
ENSG00000138829	FBN2	protein_coding	5.43556	-0.231606	0.549175	Not Deregulated
ENSG00000139278	GLIPR1	protein_coding	655.872	0.464476	0.116192	Not Deregulated
ENSG00000139329	LUM	protein_coding	295.982	1.87322	1.98972e-09	Up
ENSG00000140092	FBLN5	protein_coding	48.8897	-0.510646	0.227751	Not Deregulated
ENSG00000140416	TPM1	protein_coding	1413.31	-0.0702552	0.759938	Not Deregulated
ENSG00000141753	IGFBP4	protein_coding	12.2946	0.409471	0.27256	Not Deregulated
ENSG00000142173	COL6A2	protein_coding	273.176	0.116565	0.643641	Not Deregulated
ENSG00000142227	EMP3	protein_coding	254.705	0.175515	0.571645	Not Deregulated
ENSG00000142871	CCN1	protein_coding	431.288	-0.96485	0.00242113	Not Deregulated
ENSG00000143369	ECM1	protein_coding	12.8162	0.155837	0.713647	Not Deregulated
ENSG00000143878	RHOB	protein_coding	590.666	0.509486	0.0382368	Not Deregulated
ENSG00000145147	SLIT2	protein_coding	12753.4	1.56349	3.66731e-08	Up
ENSG00000148848	ADAM12	protein_coding	3.97579	-0.349108	0.324094	Not Deregulated
ENSG00000149257	SERPINH1	protein_coding	3414.04	-0.574982	0.0255027	Not Deregulated
ENSG00000149591	TAGLN	protein_coding	182.723	-0.364493	0.224858	Not Deregulated
ENSG00000150093	ITGB1	protein_coding	4032.47	-0.139254	0.510874	Not Deregulated
ENSG00000151914	DST	protein_coding	4789.49	0.417002	0.0317957	Not Deregulated
ENSG00000152377	SPOCK1	protein_coding	23.1279	0.177076	0.671803	Not Deregulated
ENSG00000152661	GJA1	protein_coding	1595.88	-1.66191	3.38203e-06	Down
ENSG00000152952	PLOD2	protein_coding	214.56	0.63118	0.0134124	Not Deregulated
ENSG00000154096	THY1	protein_coding	467.152	0.0405781	0.919927	Not Deregulated
ENSG00000154175	ABI3BP	protein_coding	119.231	-0.515027	0.114761	Not Deregulated
ENSG00000157227	MMP14	protein_coding	26.8513	0.0181217	0.964531	Not Deregulated
ENSG00000161638	ITGA5	protein_coding	776.582	0.0778536	0.821092	Not Deregulated
ENSG00000163069	SGCB	protein_coding	350.394	-0.141882	0.681337	Not Deregulated
ENSG00000163132	MSX1	protein_coding	64.5067	1.94358	4.94285e-07	Up
ENSG00000163359	COL6A3	protein_coding	4186.51	-1.77114	1.71029e-08	Down
ENSG00000163430	FSTL1	protein_coding	1265.49	0.0433704	0.831477	Not Deregulated
ENSG00000163520	FBLN2	protein_coding	17.4852	1.11227	0.00685748	Up
ENSG00000163661	PTX3	protein_coding	13.7615	0.713348	0.0679288	Not Deregulated
ENSG00000163710	PCOLCE2	protein_coding	509.441	-0.197747	0.388618	Not Deregulated
ENSG00000164136	IL15	protein_coding	3.72165	-0.37511	0.200113	Not Deregulated
ENSG00000164171	ITGA2	protein_coding	246.151	-0.373354	0.219706	Not Deregulated
ENSG00000164176	EDIL3	protein_coding	212.038	0.846347	0.000239716	Not Deregulated
ENSG00000164692	COL1A2	protein_coding	2546.56	-1.25675	0.000487882	Down
ENSG00000164932	CTHRC1	protein_coding	34.3919	0.145224	0.712488	Not Deregulated
ENSG00000164949	GEM	protein_coding	18.6758	-0.51906	0.220878	Not Deregulated
ENSG00000166033	HTRA1	protein_coding	362.22	0.167907	0.614413	Not Deregulated
ENSG00000166147	FBN1	protein_coding	2136.1	-0.126416	0.546615	Not Deregulated
ENSG00000166508	MCM7	protein_coding	2771.88	0.219924	0.42547	Not Deregulated
ENSG00000166794	PPIB	protein_coding	2644.31	0.32375	0.150051	Not Deregulated
ENSG00000167460	TPM4	protein_coding	4006.03	0.0062774	0.976132	Not Deregulated
ENSG00000168487	BMP1	protein_coding	336.03	0.247849	0.312842	Not Deregulated
ENSG00000168542	COL3A1	protein_coding	14033.3	0.153683	0.572341	Not Deregulated
ENSG00000170558	CDH2	protein_coding	1736.25	1.00304	0.000827399	Up
ENSG00000170624	SGCD	protein_coding	7.5909	0.0977808	0.810147	Not Deregulated
ENSG00000171812	COL8A2	protein_coding	6.28607	-0.165394	0.674445	Not Deregulated
ENSG00000171951	SCG2	protein_coding	34.1414	-0.268568	0.521244	Not Deregulated
ENSG00000172164	SNTB1	protein_coding	7.09779	0.103488	0.79726	Not Deregulated
ENSG00000172638	EFEMP2	protein_coding	40.6309	-0.124835	0.746678	Not Deregulated
ENSG00000176697	BDNF	protein_coding	813.349	-0.335635	0.2175	Not Deregulated
ENSG00000176788	BASP1	protein_coding	21.6259	0.168195	0.684938	Not Deregulated
ENSG00000177283	FZD8	protein_coding	719.224	-0.322653	0.216231	Not Deregulated
ENSG00000177606	JUN	protein_coding	4.36776	0.220594	0.533889	Not Deregulated
ENSG00000179163	FUCA1	protein_coding	80.5085	-0.188968	0.587627	Not Deregulated
ENSG00000180914	OXTR	protein_coding	22.8311	-0.269353	0.522563	Not Deregulated
ENSG00000182667	NTM	protein_coding	4.32653	-0.0746816	0.83083	Not Deregulated
ENSG00000186340	THBS2	protein_coding	14.5443	-0.985163	0.0203719	Not Deregulated
ENSG00000187498	COL4A1	protein_coding	2.92668	-0.0548851	0.845758	Not Deregulated
ENSG00000196569	LAMA2	protein_coding	79.8126	-0.425635	0.250123	Not Deregulated
ENSG00000196924	FLNA	protein_coding	7761.66	-0.0775428	0.783266	Not Deregulated
ENSG00000197614	MFAP5	protein_coding	6.62434	0.308514	0.362401	Not Deregulated
ENSG00000198467	TPM2	protein_coding	1490.18	0.325231	0.213533	Not Deregulated
ENSG00000198934	MAGEE1	protein_coding	39.2069	-0.914932	0.0237471	Not Deregulated
ENSG00000198959	TGM2	protein_coding	8.87631	-0.316892	0.446176	Not Deregulated
ENSG00000204262	COL5A2	protein_coding	9648.49	-0.658425	0.00812189	Not Deregulated
ENSG00000259207	ITGB3	protein_coding	38.6636	-0.673101	0.102171	Not Deregulated

## Sheet: EMT - TCGAvGTEx
ENSEMBL	SYMBOL	Description	baseMean	log2FoldChange	pvalue	DEG
ENSG00000006327	TNFRSF12A	protein_coding	3447.5	3.2881	5.82439e-93	Up
ENSG00000011422	PLAUR	protein_coding	1836.91	0.868403	2.11604e-11	Not Deregulated
ENSG00000011465	DCN	protein_coding	61835.8	-1.8173	1.33495e-23	Down
ENSG00000019549	SNAI2	protein_coding	996.515	-0.693502	7.84449e-05	Not Deregulated
ENSG00000026025	VIM	protein_coding	57335.4	-2.67661	7.81404e-112	Down
ENSG00000038427	VCAN	protein_coding	4409.72	3.72171	1.28266e-60	Up
ENSG00000041982	TNC	protein_coding	2435.94	1.82576	1.84346e-12	Up
ENSG00000042493	CAPG	protein_coding	5893.85	3.71683	8.31985e-190	Up
ENSG00000053747	LAMA3	protein_coding	3832.35	1.65558	2.56801e-15	Up
ENSG00000058085	LAMC2	protein_coding	5890.02	5.32949	1.7803e-306	Up
ENSG00000060718	COL11A1	protein_coding	2937.22	5.07026	8.34197e-69	Up
ENSG00000063660	GPC1	protein_coding	6076.53	-2.0286	3.695e-63	Down
ENSG00000069702	TGFBR3	protein_coding	6703.51	-3.59272	2.83042e-190	Down
ENSG00000070404	FSTL3	protein_coding	2221.68	-2.8832	5.43077e-89	Down
ENSG00000073008	PVR	protein_coding	1694.51	-0.704826	2.62557e-13	Not Deregulated
ENSG00000073712	FERMT2	protein_coding	3765.54	-0.562908	2.60059e-10	Not Deregulated
ENSG00000077942	FBLN1	protein_coding	12883.2	-2.46371	1.06023e-48	Down
ENSG00000080573	COL5A3	protein_coding	1174.66	-2.29637	2.33665e-30	Down
ENSG00000082781	ITGB5	protein_coding	8705.81	1.27693	6.14279e-31	Up
ENSG00000083444	PLOD1	protein_coding	8036.23	-0.368979	0.000159812	Not Deregulated
ENSG00000084636	COL16A1	protein_coding	12362.7	-4.10418	2.17739e-147	Down
ENSG00000085063	CD59	protein_coding	9668.15	0.267055	0.00419967	Not Deregulated
ENSG00000087245	MMP2	protein_coding	19412	-2.06697	5.73261e-31	Down
ENSG00000087494	PTHLH	protein_coding	70.9569	0.855022	0.568602	Not Deregulated
ENSG00000099860	GADD45B	protein_coding	3865.75	-2.19798	4.13288e-38	Down
ENSG00000100097	LGALS1	protein_coding	19071.8	-0.233148	0.0846538	Not Deregulated
ENSG00000100234	TIMP3	protein_coding	15178.9	-1.0788	4.45352e-08	Down
ENSG00000101335	MYL9	protein_coding	26042.7	-2.09469	1.36072e-58	Down
ENSG00000101825	MXRA5	protein_coding	7659.34	1.8608	3.42e-25	Up
ENSG00000102265	TIMP1	protein_coding	28033.7	-0.867083	7.9715e-11	Not Deregulated
ENSG00000102683	SGCG	protein_coding	73.0389	2.97929	3.19894e-30	Up
ENSG00000104332	SFRP1	protein_coding	2480.36	-1.78956	2.18599e-12	Down
ENSG00000105290	APLP1	protein_coding	1766.98	2.55126	3.11628e-31	Up
ENSG00000105329	TGFB1	protein_coding	2974.14	-1.20727	4.70762e-22	Down
ENSG00000105664	COMP	protein_coding	2034.47	5.11502	1.52517e-64	Up
ENSG00000105825	TFPI2	protein_coding	2049.1	-0.085193	0.738404	Not Deregulated
ENSG00000106333	PCOLCE	protein_coding	3624.01	-1.78231	1.60705e-30	Down
ENSG00000106366	SERPINE1	protein_coding	5037.1	-1.45102	1.06198e-09	Down
ENSG00000106397	PLOD3	protein_coding	3898.3	-0.589141	1.06102e-13	Not Deregulated
ENSG00000106483	SFRP4	protein_coding	5147.66	-0.865373	0.000244088	Not Deregulated
ENSG00000106484	MEST	protein_coding	7241.22	2.67114	8.05193e-61	Up
ENSG00000107796	ACTA2	protein_coding	9103	-1.35816	2.02754e-11	Down
ENSG00000107984	DKK1	protein_coding	43.2704	0.569845	0.109705	Not Deregulated
ENSG00000108821	COL1A1	protein_coding	202854	-1.74953	9.69713e-18	Down
ENSG00000109099	PMP22	protein_coding	3418.66	-1.85369	7.95606e-46	Down
ENSG00000109321	AREG	protein_coding	347.508	-0.834978	0.00445792	Not Deregulated
ENSG00000111341	MGP	protein_coding	7710.33	-2.05013	2.23428e-27	Down
ENSG00000111674	ENO2	protein_coding	2942.86	-0.412246	0.00561863	Not Deregulated
ENSG00000113083	LOX	protein_coding	1947.06	1.24133	7.65729e-11	Up
ENSG00000113140	SPARC	protein_coding	63671.4	0.735337	3.4137e-06	Not Deregulated
ENSG00000113361	CDH6	protein_coding	6763.8	5.3118	1.67867e-138	Up
ENSG00000113657	DPYSL3	protein_coding	17247	-0.430179	0.00332504	Not Deregulated
ENSG00000113721	PDGFRB	protein_coding	10008.6	-4.12726	4.26932e-170	Down
ENSG00000114251	WNT5A	protein_coding	1589.21	-0.60385	8.61543e-05	Not Deregulated
ENSG00000115414	FN1	protein_coding	67501.8	0.946398	8.69861e-06	Not Deregulated
ENSG00000115457	IGFBP2	protein_coding	40104.9	1.36167	4.38605e-19	Up
ENSG00000115738	ID2	protein_coding	5131.98	-1.69929	1.10874e-38	Down
ENSG00000115884	SDC1	protein_coding	3089.51	3.44052	1.59943e-80	Up
ENSG00000115935	WIPF1	protein_coding	1863.76	0.0191463	0.855867	Not Deregulated
ENSG00000116132	PRRX1	protein_coding	2242.84	-0.586459	0.00615765	Not Deregulated
ENSG00000116157	GPX7	protein_coding	1366.58	1.56311	4.18162e-41	Up
ENSG00000116260	QSOX1	protein_coding	15842.9	-1.27415	3.86115e-39	Down
ENSG00000116717	GADD45A	protein_coding	2486.41	-0.641909	2.15672e-07	Not Deregulated
ENSG00000117152	RGS4	protein_coding	512.101	2.21212	5.65375e-25	Up
ENSG00000117385	P3H1	protein_coding	2664.45	-1.12649	2.04176e-30	Down
ENSG00000118523	CCN2	protein_coding	9035.15	-0.0724066	0.697978	Not Deregulated
ENSG00000120708	TGFBI	protein_coding	7397.22	2.07682	1.51479e-34	Up
ENSG00000122176	FMOD	protein_coding	10175.7	-1.48721	1.79727e-24	Down
ENSG00000122218	COPA	protein_coding	13680.9	0.104306	0.0652087	Not Deregulated
ENSG00000122641	INHBA	protein_coding	1338.66	1.9862	4.36667e-18	Up
ENSG00000122786	CALD1	protein_coding	24191.1	-1.63242	8.72068e-46	Down
ENSG00000123384	LRP1	protein_coding	30415	-3.83122	1.38856e-182	Down
ENSG00000124145	SDC4	protein_coding	10301.8	2.01701	2.09299e-63	Up
ENSG00000124225	PMEPA1	protein_coding	2911.96	0.180185	0.263763	Not Deregulated
ENSG00000124875	CXCL6	protein_coding	117.861	5.11051	1.23032e-64	Up
ENSG00000128595	CALU	protein_coding	11770	1.2339	2.87639e-56	Up
ENSG00000129038	LOXL1	protein_coding	2408.93	0.248514	0.0887335	Not Deregulated
ENSG00000130635	COL5A1	protein_coding	17029.8	-1.99019	1.20673e-22	Down
ENSG00000130821	SLC6A8	protein_coding	3263.02	-0.271201	0.0756624	Not Deregulated
ENSG00000131435	PDLIM4	protein_coding	2258.33	-0.99857	6.66544e-12	Not Deregulated
ENSG00000132031	MATN3	protein_coding	151.38	1.58554	8.47874e-17	Up
ENSG00000132561	MATN2	protein_coding	7343.28	-1.51057	2.8864e-25	Down
ENSG00000133110	POSTN	protein_coding	5823.99	5.64556	1.91313e-83	Up
ENSG00000134013	LOXL2	protein_coding	2006.37	-0.515472	0.000737271	Not Deregulated
ENSG00000134871	COL4A2	protein_coding	16177	-0.922147	5.7975e-13	Not Deregulated
ENSG00000135318	NT5E	protein_coding	2249.21	-0.593818	0.00129643	Not Deregulated
ENSG00000135862	LAMC1	protein_coding	15369.9	0.281192	0.00430865	Not Deregulated
ENSG00000135919	SERPINE2	protein_coding	5113.89	-2.00715	3.07988e-24	Down
ENSG00000136244	IL6	protein_coding	138.121	-0.485972	0.928269	Not Deregulated
ENSG00000137801	THBS1	protein_coding	13763	-1.67159	7.14076e-22	Down
ENSG00000138448	ITGAV	protein_coding	7322.39	0.615342	6.35167e-09	Not Deregulated
ENSG00000138685	FGF2	protein_coding	654.902	-3.28535	5.28378e-90	Down
ENSG00000138829	FBN2	protein_coding	825.708	2.2362	6.89871e-18	Up
ENSG00000139278	GLIPR1	protein_coding	974.163	-0.125319	0.311575	Not Deregulated
ENSG00000139329	LUM	protein_coding	18442.4	1.30796	9.28556e-09	Up
ENSG00000140416	TPM1	protein_coding	10244.8	-0.89058	9.79221e-16	Not Deregulated
ENSG00000140937	CDH11	protein_coding	7666.06	-2.27541	2.73931e-40	Down
ENSG00000141753	IGFBP4	protein_coding	41575.9	-3.90771	8.56678e-191	Down
ENSG00000142173	COL6A2	protein_coding	48255.8	-3.74292	5.183e-121	Down
ENSG00000142227	EMP3	protein_coding	1966.27	-1.05358	6.63446e-19	Down
ENSG00000142871	CCN1	protein_coding	8575.81	-0.896141	1.98181e-06	Not Deregulated
ENSG00000143369	ECM1	protein_coding	1289.97	-0.836086	4.37626e-06	Not Deregulated
ENSG00000143878	RHOB	protein_coding	17104	-3.38924	2.62691e-148	Down
ENSG00000145147	SLIT2	protein_coding	1151.96	0.25661	0.112578	Not Deregulated
ENSG00000149257	SERPINH1	protein_coding	18851	-0.0544268	0.662648	Not Deregulated
ENSG00000149591	TAGLN	protein_coding	16540.1	-1.38529	8.54469e-14	Down
ENSG00000149968	MMP3	protein_coding	21.6517	1.27986	0.00115181	Up
ENSG00000150093	ITGB1	protein_coding	14470.5	1.81063	1.88683e-72	Up
ENSG00000150630	VEGFC	protein_coding	467.682	-0.915201	1.67073e-09	Not Deregulated
ENSG00000152377	SPOCK1	protein_coding	586.808	-0.0115092	0.00030508	Not Deregulated
ENSG00000152661	GJA1	protein_coding	5273.22	1.02639	2.3041e-09	Up
ENSG00000152952	PLOD2	protein_coding	5154.3	1.86454	2.24259e-49	Up
ENSG00000153071	DAB2	protein_coding	2923.94	-1.11189	2.91795e-22	Down
ENSG00000154096	THY1	protein_coding	6121.66	2.79205	1.50717e-50	Up
ENSG00000154175	ABI3BP	protein_coding	2412.21	-3.24113	2.42907e-54	Down
ENSG00000161638	ITGA5	protein_coding	3913.78	-1.84046	1.39824e-37	Down
ENSG00000162692	VCAM1	protein_coding	2208.26	0.386593	0.0442879	Not Deregulated
ENSG00000163069	SGCB	protein_coding	2304.83	-0.235877	0.00960905	Not Deregulated
ENSG00000163132	MSX1	protein_coding	1192.49	1.458	3.942e-08	Up
ENSG00000163430	FSTL1	protein_coding	10902.4	-0.475427	0.000391646	Not Deregulated
ENSG00000163520	FBLN2	protein_coding	1990.85	1.0087	5.26882e-06	Up
ENSG00000163661	PTX3	protein_coding	589.378	3.22118	1.43347e-50	Up
ENSG00000163710	PCOLCE2	protein_coding	192.123	-0.53842	0.0044361	Not Deregulated
ENSG00000163739	CXCL1	protein_coding	686.91	3.12117	3.03161e-29	Up
ENSG00000164136	IL15	protein_coding	382.334	1.94214	3.32024e-29	Up
ENSG00000164171	ITGA2	protein_coding	421.98	1.29173	4.75065e-19	Up
ENSG00000164176	EDIL3	protein_coding	932.54	-0.148718	0.447371	Not Deregulated
ENSG00000164761	TNFRSF11B	protein_coding	707.114	5.15472	7.31861e-109	Up
ENSG00000164932	CTHRC1	protein_coding	2848.09	4.86448	1.04228e-137	Up
ENSG00000164949	GEM	protein_coding	786.385	-1.97238	5.54445e-25	Down
ENSG00000166033	HTRA1	protein_coding	13050.9	-1.54583	1.62358e-28	Down
ENSG00000166508	MCM7	protein_coding	7332.7	0.701396	6.52097e-17	Not Deregulated
ENSG00000166741	NNMT	protein_coding	4825.71	1.69362	2.16714e-14	Up
ENSG00000166825	ANPEP	protein_coding	2843.04	1.59733	1.37171e-09	Up
ENSG00000166923	GREM1	protein_coding	398.668	3.64394	1.20699e-35	Up
ENSG00000167460	TPM4	protein_coding	57432.6	1.0089	7.66327e-26	Up
ENSG00000168487	BMP1	protein_coding	3352.34	-1.52513	2.93944e-44	Down
ENSG00000168542	COL3A1	protein_coding	74723.3	1.48675	2.72185e-13	Up
ENSG00000169429	CXCL8	protein_coding	1068.09	2.64528	4.95115e-22	Up
ENSG00000170558	CDH2	protein_coding	2971.69	2.31084	3.12563e-27	Up
ENSG00000171812	COL8A2	protein_coding	1265.13	0.826364	4.98143e-07	Not Deregulated
ENSG00000171951	SCG2	protein_coding	400.811	-0.122765	0.659147	Not Deregulated
ENSG00000172061	LRRC15	protein_coding	708.739	3.51594	1.28138e-26	Up
ENSG00000172164	SNTB1	protein_coding	1538.8	2.46044	3.68095e-66	Up
ENSG00000172638	EFEMP2	protein_coding	6149.57	-1.14576	7.3314e-26	Down
ENSG00000176692	FOXC2	protein_coding	46.4964	-3.34632	1.64797e-36	Down
ENSG00000176697	BDNF	protein_coding	84.6547	0.0615047	0.761137	Not Deregulated
ENSG00000176788	BASP1	protein_coding	2375.01	-0.675162	5.48427e-05	Not Deregulated
ENSG00000177606	JUN	protein_coding	19116.5	-1.6006	9.5101e-36	Down
ENSG00000179163	FUCA1	protein_coding	2499.54	1.01108	1.19505e-38	Up
ENSG00000180447	GAS1	protein_coding	4801.56	-0.859753	3.32807e-08	Not Deregulated
ENSG00000182492	BGN	protein_coding	18826.2	-0.831156	5.5956e-06	Not Deregulated
ENSG00000182985	CADM1	protein_coding	3503.04	2.48104	1.40519e-90	Up
ENSG00000184347	SLIT3	protein_coding	3010.4	-2.55389	3.58842e-39	Down
ENSG00000187498	COL4A1	protein_coding	11400.8	0.269614	0.0488805	Not Deregulated
ENSG00000196924	FLNA	protein_coding	75614.9	-2.29313	6.48133e-75	Down
ENSG00000197614	MFAP5	protein_coding	1879.43	4.42388	1.64801e-49	Up
ENSG00000198467	TPM2	protein_coding	13059.8	-1.82351	2.26963e-43	Down
ENSG00000198934	MAGEE1	protein_coding	323.944	-1.70051	1.90421e-46	Down
ENSG00000198959	TGM2	protein_coding	10623.2	-0.618427	0.00265062	Not Deregulated
ENSG00000204262	COL5A2	protein_coding	8170.22	1.52118	6.90516e-15	Up
ENSG00000259207	ITGB3	protein_coding	608.814	0.805739	0.000185634	Not Deregulated

## Sheet: WNT - Resistant Cell Lines
ENSEMBL	SYMBOL	Description	baseMean	log2FoldChange	pvalue	DEG
ENSG00000004975	DVL2	protein_coding	490.687	0.0247311	0.916123	Not Deregulated
ENSG00000055130	CUL1	protein_coding	2023.82	0.074561	0.709782	Not Deregulated
ENSG00000081059	TCF7	protein_coding	314.598	-0.0296806	0.901283	Not Deregulated
ENSG00000101384	JAG1	protein_coding	1358.18	0.142941	0.682308	Not Deregulated
ENSG00000103126	AXIN1	protein_coding	547.095	0.357965	0.153221	Not Deregulated
ENSG00000107984	DKK1	protein_coding	269.552	-0.317109	0.387975	Not Deregulated
ENSG00000108773	KAT2A	protein_coding	486.116	0.189565	0.44586	Not Deregulated
ENSG00000108840	HDAC5	protein_coding	562.176	-0.0655477	0.793493	Not Deregulated
ENSG00000111186	WNT5B	protein_coding	1052.35	0.360523	0.0994899	Not Deregulated
ENSG00000112033	PPARD	protein_coding	1101.9	-0.292608	0.299057	Not Deregulated
ENSG00000118971	CCND2	protein_coding	8209.07	-0.721309	0.0291513	Not Deregulated
ENSG00000127955	GNAI1	protein_coding	342.285	0.888988	0.0268763	Not Deregulated
ENSG00000133961	NUMB	protein_coding	1301.65	0.136087	0.628347	Not Deregulated
ENSG00000136997	MYC	protein_coding	1383.96	0.239318	0.380977	Not Deregulated
ENSG00000140807	NKD1	protein_coding	121.726	-0.474672	0.142098	Not Deregulated
ENSG00000141510	TP53	protein_coding	784.867	0.0728166	0.802101	Not Deregulated
ENSG00000143801	PSEN2	protein_coding	406.716	0.3438	0.165135	Not Deregulated
ENSG00000145604	SKP2	protein_coding	1261.71	0.189205	0.374337	Not Deregulated
ENSG00000148400	NOTCH1	protein_coding	488.158	0.149079	0.549811	Not Deregulated
ENSG00000151694	ADAM17	protein_coding	943.908	-0.231971	0.248945	Not Deregulated
ENSG00000157240	FZD1	protein_coding	14.0467	-0.132824	0.751951	Not Deregulated
ENSG00000161021	MAML1	protein_coding	882.908	0.164487	0.453027	Not Deregulated
ENSG00000162736	NCSTN	protein_coding	1044.85	-0.0171512	0.931913	Not Deregulated
ENSG00000163517	HDAC11	protein_coding	60.5173	0.0463375	0.898317	Not Deregulated
ENSG00000164683	HEY1	protein_coding	243.696	-2.02329	7.50251e-14	Down
ENSG00000165879	FRAT1	protein_coding	22.1079	-0.303646	0.467634	Not Deregulated
ENSG00000168036	CTNNB1	protein_coding	3688.72	0.063053	0.750165	Not Deregulated
ENSG00000168214	RBPJ	protein_coding	1637.27	-0.00372753	0.985006	Not Deregulated
ENSG00000168646	AXIN2	protein_coding	179.868	0.508718	0.0659108	Not Deregulated
ENSG00000177283	FZD8	protein_coding	719.224	-0.322653	0.216231	Not Deregulated
ENSG00000184916	JAG2	protein_coding	339.235	0.435125	0.0714448	Not Deregulated
ENSG00000185920	PTCH1	protein_coding	1422.63	-0.0934238	0.64313	Not Deregulated
ENSG00000196498	NCOR2	protein_coding	3197.65	0.39558	0.0992001	Not Deregulated
ENSG00000196591	HDAC2	protein_coding	1453.06	0.0586726	0.817384	Not Deregulated
ENSG00000198719	DLL1	protein_coding	20.6074	0.637243	0.126964	Not Deregulated
ENSG00000204301	NOTCH4	protein_coding	17.9668	-0.775979	0.067923	Not Deregulated
ENSG00000213923	CSNK1E	protein_coding	1210.63	0.169268	0.466858	Not Deregulated

## Sheet: WNT - TCGAvGTEx
ENSEMBL	SYMBOL	Description	baseMean	log2FoldChange	pvalue	DEG
ENSG00000004975	DVL2	protein_coding	2947.9	-1.40009	3.31052e-78	Down
ENSG00000081059	TCF7	protein_coding	1076.48	1.72495	2.21708e-36	Up
ENSG00000101384	JAG1	protein_coding	3840.25	-0.682649	1.94075e-07	Not Deregulated
ENSG00000103126	AXIN1	protein_coding	2641.81	-0.308882	2.29857e-05	Not Deregulated
ENSG00000104371	DKK4	protein_coding	6.67086	6.2587	4.97892e-29	Up
ENSG00000107984	DKK1	protein_coding	43.2704	0.569845	0.109705	Not Deregulated
ENSG00000108773	KAT2A	protein_coding	8020.76	-3.18156	1.42674e-289	Down
ENSG00000111186	WNT5B	protein_coding	435.857	-1.10407	8.26593e-08	Down
ENSG00000112033	PPARD	protein_coding	3592.63	-1.79414	2.49836e-112	Down
ENSG00000115596	WNT6	protein_coding	560.834	-0.988403	6.06479e-06	Not Deregulated
ENSG00000118971	CCND2	protein_coding	3504.25	-0.952247	2.95346e-14	Not Deregulated
ENSG00000127955	GNAI1	protein_coding	1423.63	-0.837858	9.39369e-13	Not Deregulated
ENSG00000135547	HEY2	protein_coding	1430.41	0.248531	0.142791	Not Deregulated
ENSG00000136997	MYC	protein_coding	6877.03	-1.12583	4.95248e-15	Down
ENSG00000138795	LEF1	protein_coding	1408.14	2.40006	5.28684e-45	Up
ENSG00000140807	NKD1	protein_coding	1140.57	-0.701246	3.68079e-24	Not Deregulated
ENSG00000141510	TP53	protein_coding	5488.62	-0.0458343	0.743394	Not Deregulated
ENSG00000143801	PSEN2	protein_coding	588.037	-5.23584	0	Down
ENSG00000145604	SKP2	protein_coding	1922.49	1.19439	4.60361e-36	Up
ENSG00000151694	ADAM17	protein_coding	2023.58	1.22169	3.71376e-49	Up
ENSG00000157240	FZD1	protein_coding	2341.74	-0.773564	6.75787e-10	Not Deregulated
ENSG00000161021	MAML1	protein_coding	4082.8	-1.19045	5.99657e-59	Down
ENSG00000162736	NCSTN	protein_coding	8228.99	-0.259077	6.63893e-05	Not Deregulated
ENSG00000163517	HDAC11	protein_coding	1501.71	-0.104372	0.247181	Not Deregulated
ENSG00000164683	HEY1	protein_coding	235.245	0.3062	0.11132	Not Deregulated
ENSG00000165879	FRAT1	protein_coding	335.514	0.0842098	0.424336	Not Deregulated
ENSG00000168036	CTNNB1	protein_coding	19806.9	0.360547	1.39693e-07	Not Deregulated
ENSG00000184916	JAG2	protein_coding	1276.96	0.115391	0.404063	Not Deregulated
ENSG00000196498	NCOR2	protein_coding	17970.6	-2.64865	1.9594e-109	Down
ENSG00000196591	HDAC2	protein_coding	6696.78	1.28793	3.03013e-52	Up
ENSG00000198719	DLL1	protein_coding	334.939	-1.7604	3.67152e-21	Down
ENSG00000204301	NOTCH4	protein_coding	929.673	-2.31067	1.57728e-96	Down
ENSG00000213923	CSNK1E	protein_coding	5505.36	-2.66049	3.72108e-237	Down
